# Supplementary material for: The earliest Baltic amber in Western Europe
Source: Sci Rep. 2023 Aug 31;13:14250. doi: 10.1038/s41598-023-41293-0 (PMC10471576; doi:10.1038/s41598-023-41293-0)
Supplement: Supplementary file 1 — Supplementary Information. [file 41598_2023_41293_MOESM1_ESM.xlsx]

## Sheet: Hoja1
The Earliest Baltic Amber in Western Europe
Murillo-Barroso, M.; Martín Cólliga, A.; Martinón-Torres, M.
Supplementary Materials 1. Raw FTIR spectra of Cova del Frare samples
	Sample a	Sample b	Sample c	Sample d
4000.6	96.6735	97.2445	96.8127	96.6561
3999.64	96.6703	97.2445	96.8122	96.6548
3998.68	96.6674	97.2444	96.8115	96.6537
3997.71	96.6654	97.2443	96.8106	96.653
3996.75	96.6641	97.2442	96.8095	96.6523
3995.78	96.6634	97.2441	96.8082	96.6516
3994.82	96.6629	97.2442	96.8069	96.6506
3993.86	96.6628	97.2444	96.8057	96.6499
3992.89	96.6631	97.2447	96.8048	96.6496
3991.93	96.664	97.2449	96.8041	96.6498
3990.96	96.6661	97.2451	96.8037	96.6507
3990	96.6691	97.2453	96.8034	96.6518
3989.03	96.6726	97.2453	96.8031	96.6526
3988.07	96.676	97.2452	96.8027	96.6529
3987.11	96.679	97.2449	96.8022	96.6527
3986.14	96.6813	97.2446	96.8016	96.6526
3985.18	96.6831	97.2443	96.801	96.6528
3984.21	96.6846	97.2439	96.8003	96.6536
3983.25	96.6861	97.2435	96.7995	96.6546
3982.28	96.6875	97.243	96.7985	96.6556
3981.32	96.6888	97.2427	96.7973	96.656
3980.36	96.69	97.2426	96.7961	96.656
3979.39	96.6908	97.2428	96.7951	96.6558
3978.43	96.6908	97.2434	96.7944	96.656
3977.46	96.6902	97.2443	96.7941	96.6567
3976.5	96.689	97.2454	96.7941	96.6583
3975.53	96.6879	97.2465	96.7943	96.6607
3974.57	96.6872	97.2476	96.7946	96.6634
3973.61	96.6875	97.2486	96.7952	96.6663
3972.64	96.6886	97.2496	96.7961	96.669
3971.68	96.69	97.2506	96.7972	96.6713
3970.71	96.691	97.2515	96.7985	96.673
3969.75	96.6914	97.2522	96.7999	96.6737
3968.78	96.691	97.2527	96.8014	96.6734
3967.82	96.6905	97.253	96.8029	96.6719
3966.86	96.6907	97.2532	96.8045	96.6692
3965.89	96.692	97.2532	96.8062	96.6659
3964.93	96.6944	97.2531	96.808	96.6625
3963.96	96.6972	97.2528	96.8097	96.6593
3963	96.6995	97.2523	96.8111	96.657
3962.04	96.701	97.2516	96.8121	96.6557
3961.07	96.7017	97.251	96.8127	96.6559
3960.11	96.7025	97.2505	96.8132	96.6575
3959.14	96.7038	97.2505	96.8136	96.6606
3958.18	96.7058	97.2508	96.8139	96.6647
3957.21	96.7082	97.2516	96.8142	96.6693
3956.25	96.7101	97.2526	96.8145	96.6739
3955.29	96.7112	97.2539	96.8148	96.678
3954.32	96.7115	97.2554	96.8154	96.6817
3953.36	96.7118	97.2574	96.8165	96.6851
3952.39	96.7127	97.2598	96.8181	96.6883
3951.43	96.7144	97.2627	96.8203	96.6913
3950.46	96.7166	97.2658	96.8228	96.694
3949.5	96.7187	97.2688	96.8254	96.6966
3948.54	96.7208	97.2716	96.8278	96.6997
3947.57	96.7232	97.2737	96.83	96.7041
3946.61	96.7265	97.2752	96.8319	96.7102
3945.64	96.7305	97.2758	96.8335	96.7178
3944.68	96.7346	97.2757	96.835	96.7256
3943.71	96.7374	97.275	96.8364	96.7319
3942.75	96.7378	97.2739	96.8377	96.7355
3941.79	96.7353	97.2727	96.839	96.7354
3940.82	96.7302	97.2715	96.8402	96.7319
3939.86	96.7237	97.2703	96.8414	96.7257
3938.89	96.7169	97.269	96.8425	96.7178
3937.93	96.711	97.2675	96.8434	96.7093
3936.97	96.7071	97.2659	96.8441	96.7015
3936	96.7054	97.2645	96.8447	96.6953
3935.04	96.7058	97.2637	96.8451	96.6911
3934.07	96.7076	97.2638	96.8454	96.6886
3933.11	96.7099	97.265	96.8454	96.6874
3932.14	96.7125	97.2668	96.845	96.6872
3931.18	96.7153	97.2691	96.8443	96.6885
3930.22	96.719	97.2713	96.8434	96.6921
3929.25	96.7241	97.2735	96.8426	96.6987
3928.29	96.7299	97.2758	96.8421	96.7078
3927.32	96.735	97.2783	96.8422	96.7174
3926.36	96.737	97.2811	96.8426	96.7244
3925.39	96.7344	97.284	96.843	96.7265
3924.43	96.7277	97.2867	96.8435	96.7233
3923.47	96.7197	97.2891	96.8437	96.7171
3922.5	96.7139	97.291	96.8439	96.7112
3921.54	96.7128	97.2922	96.8438	96.7086
3920.57	96.7166	97.2927	96.8435	96.7099
3919.61	96.7229	97.2924	96.8426	96.7136
3918.64	96.7289	97.2913	96.8407	96.7172
3917.68	96.7325	97.2892	96.8378	96.719
3916.72	96.7333	97.2863	96.8343	96.7191
3915.75	96.7325	97.283	96.8307	96.7186
3914.79	96.7309	97.2795	96.8278	96.7186
3913.82	96.7286	97.2762	96.826	96.7193
3912.86	96.7243	97.273	96.8252	96.7193
3911.9	96.7161	97.2699	96.8253	96.7169
3910.93	96.7034	97.2672	96.8264	96.7112
3909.97	96.6879	97.2651	96.8282	96.7031
3909	96.6731	97.2638	96.831	96.6957
3908.04	96.6627	97.2637	96.8347	96.6918
3907.07	96.6589	97.2647	96.8391	96.6922
3906.11	96.6621	97.2666	96.8438	96.6961
3905.15	96.6721	97.2693	96.8484	96.7031
3904.18	96.6882	97.2725	96.8529	96.7134
3903.22	96.7096	97.2765	96.8574	96.7275
3902.25	96.7338	97.2815	96.8625	96.7446
3901.29	96.758	97.2876	96.8683	96.7629
3900.32	96.7786	97.2945	96.8746	96.7789
3899.36	96.7925	97.3012	96.8811	96.7894
3898.4	96.7979	97.3072	96.8871	96.7921
3897.43	96.7958	97.3119	96.8925	96.7878
3896.47	96.7899	97.3154	96.8972	96.7805
3895.5	96.7836	97.3178	96.9014	96.774
3894.54	96.7773	97.3195	96.905	96.7692
3893.57	96.7692	97.3206	96.9079	96.7641
3892.61	96.7579	97.3209	96.9096	96.7566
3891.65	96.7447	97.3206	96.9101	96.747
3890.68	96.7328	97.3201	96.9096	96.7382
3889.72	96.726	97.3201	96.9086	96.7337
3888.75	96.7268	97.321	96.9079	96.7356
3887.79	96.7346	97.323	96.9076	96.7434
3886.83	96.7465	97.3259	96.9076	96.7542
3885.86	96.7582	97.3293	96.9078	96.7641
3884.9	96.7673	97.3329	96.908	96.7713
3883.93	96.7738	97.3368	96.9084	96.7765
3882.97	96.779	97.3409	96.9096	96.7815
3882	96.7841	97.3454	96.9116	96.7872
3881.04	96.7887	97.3499	96.9143	96.7927
3880.08	96.7914	97.3538	96.9172	96.7959
3879.11	96.7908	97.3567	96.9195	96.795
3878.15	96.7871	97.3583	96.9211	96.7899
3877.18	96.7823	97.3587	96.922	96.7831
3876.22	96.7791	97.3584	96.9226	96.7786
3875.25	96.7799	97.3577	96.9236	96.7791
3874.29	96.7848	97.3573	96.9252	96.7843
3873.33	96.792	97.3574	96.9271	96.7917
3872.36	96.7998	97.3583	96.9291	96.7982
3871.4	96.8068	97.3596	96.9307	96.8023
3870.43	96.8132	97.3612	96.9317	96.8048
3869.47	96.8196	97.3625	96.9321	96.8077
3868.5	96.8274	97.3631	96.9319	96.8139
3867.54	96.837	97.3625	96.9311	96.8245
3866.58	96.8469	97.3604	96.9296	96.8375
3865.61	96.8542	97.357	96.928	96.8484
3864.65	96.8556	97.3533	96.927	96.8525
3863.68	96.8497	97.3502	96.927	96.848
3862.72	96.837	97.3482	96.9281	96.8359
3861.76	96.8192	97.347	96.93	96.8189
3860.79	96.7989	97.3459	96.9323	96.7999
3859.83	96.7794	97.3442	96.9346	96.7821
3858.86	96.7668	97.3417	96.9365	96.7704
3857.9	96.7677	97.3388	96.938	96.7706
3856.93	96.7834	97.3365	96.9397	96.7838
3855.97	96.8073	97.3358	96.9419	96.8043
3855.01	96.8322	97.3374	96.9444	96.826
3854.04	96.8538	97.3407	96.9466	96.8456
3853.08	96.8705	97.345	96.9482	96.8619
3852.11	96.8821	97.3497	96.9493	96.875
3851.15	96.8899	97.3545	96.9501	96.8857
3850.18	96.8959	97.3591	96.9512	96.8952
3849.22	96.9008	97.3633	96.9525	96.9036
3848.26	96.9017	97.367	96.9539	96.9077
3847.29	96.8927	97.3704	96.9549	96.9014
3846.33	96.8724	97.3736	96.9555	96.8829
3845.36	96.8469	97.3766	96.9556	96.8582
3844.4	96.8238	97.3792	96.9552	96.8351
3843.43	96.8084	97.3815	96.9547	96.819
3842.47	96.8029	97.3835	96.954	96.8119
3841.51	96.8072	97.3852	96.9534	96.8135
3840.54	96.8195	97.3869	96.9526	96.8215
3839.58	96.8371	97.389	96.9517	96.8334
3838.61	96.8571	97.3925	96.9511	96.8466
3837.65	96.8771	97.3975	96.9514	96.8594
3836.68	96.895	97.4037	96.953	96.8707
3835.72	96.9099	97.4105	96.9558	96.8803
3834.76	96.9208	97.4168	96.9595	96.8882
3833.79	96.9273	97.4219	96.9637	96.8938
3832.83	96.929	97.4255	96.9681	96.8966
3831.86	96.9261	97.4275	96.9727	96.8963
3830.9	96.9191	97.4282	96.9772	96.8934
3829.94	96.9088	97.4277	96.9815	96.8884
3828.97	96.8955	97.4262	96.9854	96.8819
3828.01	96.88	97.4237	96.9891	96.8744
3827.04	96.8646	97.4206	96.9927	96.8675
3826.08	96.8531	97.4175	96.9963	96.8639
3825.11	96.8489	97.4154	97.0002	96.8658
3824.15	96.8518	97.4147	97.0044	96.873
3823.19	96.859	97.4158	97.0085	96.8827
3822.22	96.867	97.4183	97.0121	96.8926
3821.26	96.8744	97.4213	97.0147	96.9021
3820.29	96.8825	97.4242	97.0163	96.9126
3819.33	96.8935	97.4267	97.0173	96.9257
3818.36	96.9082	97.4288	97.0179	96.9416
3817.4	96.9247	97.4304	97.0182	96.9581
3816.44	96.9384	97.4311	97.0178	96.9706
3815.47	96.9432	97.4304	97.0163	96.974
3814.51	96.9355	97.4279	97.0134	96.965
3813.54	96.9166	97.4237	97.0093	96.945
3812.58	96.8928	97.418	97.0047	96.9198
3811.61	96.8703	97.4116	97	96.8954
3810.65	96.852	97.4047	96.9957	96.8748
3809.69	96.8364	97.3978	96.9918	96.8572
3808.72	96.8209	97.391	96.988	96.8407
3807.76	96.8048	97.3848	96.9843	96.8256
3806.79	96.7912	97.3798	96.981	96.8144
3805.83	96.7846	97.3771	96.9789	96.8104
3804.87	96.7882	97.377	96.9786	96.8155
3803.9	96.8017	97.3797	96.9803	96.8283
3802.94	96.8222	97.3845	96.9835	96.8461
3801.97	96.8455	97.3907	96.9876	96.8649
3801.01	96.868	97.3977	96.9921	96.8818
3800.04	96.8877	97.405	96.9965	96.8954
3799.08	96.9047	97.4125	97.0009	96.9063
3798.12	96.9194	97.4195	97.0051	96.915
3797.15	96.9313	97.4255	97.0089	96.921
3796.19	96.9382	97.4299	97.0116	96.9225
3795.22	96.9378	97.4323	97.0128	96.9183
3794.26	96.9295	97.4325	97.0121	96.9083
3793.29	96.9151	97.4305	97.0094	96.8947
3792.33	96.8978	97.4267	97.005	96.88
3791.37	96.8809	97.4214	96.9993	96.8664
3790.4	96.8668	97.4151	96.9931	96.8552
3789.44	96.8568	97.4084	96.9868	96.8468
3788.47	96.8506	97.402	96.9808	96.8412
3787.51	96.847	97.3964	96.975	96.8377
3786.54	96.8446	97.3919	96.9696	96.8358
3785.58	96.8425	97.3886	96.9645	96.835
3784.62	96.8417	97.3862	96.9598	96.836
3783.65	96.844	97.3846	96.9558	96.8399
3782.69	96.8511	97.3837	96.9526	96.8474
3781.72	96.8619	97.3837	96.9505	96.8577
3780.76	96.8733	97.3848	96.9493	96.8682
3779.8	96.8815	97.3869	96.949	96.8762
3778.83	96.8838	97.3897	96.9492	96.8799
3777.87	96.8804	97.3929	96.9499	96.8797
3776.9	96.8741	97.3961	96.9511	96.8782
3775.94	96.8688	97.3992	96.9528	96.8784
3774.97	96.8675	97.4018	96.9549	96.8826
3774.01	96.8705	97.404	96.9569	96.8904
3773.05	96.8753	97.4056	96.9586	96.8997
3772.08	96.8792	97.4069	96.9599	96.9085
3771.12	96.8814	97.4081	96.9607	96.9168
3770.15	96.8829	97.4095	96.9615	96.9255
3769.19	96.8851	97.4113	96.9625	96.9351
3768.22	96.8882	97.4135	96.9637	96.9448
3767.26	96.8911	97.4158	96.9648	96.952
3766.3	96.892	97.4174	96.9652	96.9544
3765.33	96.8896	97.418	96.9646	96.9505
3764.37	96.8843	97.4175	96.9631	96.9419
3763.4	96.8783	97.4161	96.9616	96.9319
3762.44	96.8738	97.415	96.9613	96.9236
3761.47	96.8705	97.4151	96.9628	96.9169
3760.51	96.8661	97.417	96.9659	96.9093
3759.55	96.8578	97.4203	96.9701	96.8979
3758.58	96.8444	97.4242	96.9747	96.8817
3757.62	96.8276	97.4281	96.9794	96.8631
3756.65	96.8133	97.4318	96.9847	96.8482
3755.69	96.8099	97.4359	96.9917	96.8454
3754.73	96.8218	97.4416	97.001	96.859
3753.76	96.8447	97.4499	97.0126	96.8843
3752.8	96.8688	97.461	97.0259	96.9119
3751.83	96.8868	97.4744	97.0397	96.9345
3750.87	96.8974	97.4891	97.0531	96.951
3749.9	96.9054	97.504	97.0661	96.9658
3748.94	96.9186	97.5187	97.0792	96.9861
3747.98	96.9422	97.533	97.093	97.0166
3747.01	96.9755	97.5467	97.1079	97.0557
3746.05	97.0111	97.5603	97.1232	97.0962
3745.08	97.0382	97.5744	97.1385	97.1277
3744.12	97.0491	97.5894	97.1535	97.1436
3743.15	97.0449	97.6052	97.1682	97.1455
3742.19	97.0332	97.6215	97.1833	97.141
3741.23	97.0232	97.6377	97.1987	97.1385
3740.26	97.0239	97.6529	97.2144	97.1454
3739.3	97.04	97.6665	97.2296	97.1648
3738.33	97.0685	97.6785	97.2439	97.1939
3737.37	97.102	97.6898	97.2566	97.2267
3736.4	97.1351	97.7015	97.268	97.2594
3735.44	97.1662	97.714	97.2785	97.2913
3734.48	97.1954	97.7273	97.2885	97.3227
3733.51	97.2238	97.7405	97.2983	97.3535
3732.55	97.2521	97.7526	97.3077	97.3835
3731.58	97.2806	97.7628	97.3164	97.412
3730.62	97.3073	97.7703	97.3235	97.4375
3729.66	97.3276	97.7753	97.3287	97.457
3728.69	97.3363	97.778	97.3318	97.4671
3727.73	97.332	97.7787	97.3325	97.4667
3726.76	97.3183	97.7772	97.3306	97.4576
3725.8	97.3003	97.7732	97.3258	97.4424
3724.83	97.2821	97.7661	97.3179	97.4236
3723.87	97.2661	97.7559	97.3072	97.4028
3722.91	97.2526	97.7431	97.2946	97.3812
3721.94	97.2404	97.7289	97.2809	97.359
3720.98	97.227	97.7148	97.2669	97.3352
3720.01	97.2092	97.7021	97.2535	97.308
3719.05	97.1849	97.6915	97.2415	97.276
3718.08	97.1546	97.683	97.2312	97.2399
3717.12	97.1224	97.6765	97.2231	97.2044
3716.16	97.0952	97.6719	97.2172	97.1765
3715.19	97.079	97.6692	97.2137	97.1616
3714.23	97.0739	97.6684	97.2125	97.1598
3713.26	97.0765	97.67	97.2133	97.167
3712.3	97.0829	97.6738	97.2157	97.1792
3711.33	97.0909	97.6796	97.2191	97.1939
3710.37	97.1001	97.687	97.2232	97.2104
3709.41	97.1113	97.6957	97.2282	97.2281
3708.44	97.1258	97.705	97.2339	97.2473
3707.48	97.1446	97.7143	97.2403	97.2673
3706.51	97.1664	97.7228	97.2468	97.2857
3705.55	97.1865	97.7302	97.2529	97.2981
3704.59	97.1993	97.7362	97.2579	97.3012
3703.62	97.203	97.7408	97.2616	97.2955
3702.66	97.2	97.7435	97.2636	97.2852
3701.69	97.1937	97.7443	97.2644	97.2746
3700.73	97.1867	97.7431	97.2641	97.2664
3699.76	97.1802	97.7401	97.263	97.2617
3698.8	97.1741	97.7355	97.261	97.26
3697.84	97.1666	97.7296	97.2577	97.2595
3696.87	97.1549	97.723	97.253	97.2574
3695.91	97.1377	97.7159	97.2471	97.2516
3694.94	97.1165	97.7085	97.2401	97.2421
3693.98	97.0956	97.7006	97.2324	97.2311
3693.01	97.0785	97.6922	97.2241	97.2207
3692.05	97.0649	97.6827	97.2148	97.21
3691.09	97.0523	97.6718	97.2041	97.1964
3690.12	97.0384	97.6587	97.1914	97.1778
3689.16	97.0217	97.6432	97.1767	97.1528
3688.19	97.002	97.6252	97.1605	97.1219
3687.23	96.9799	97.6057	97.1436	97.0866
3686.26	96.9561	97.5853	97.1266	97.0489
3685.3	96.9306	97.5643	97.1094	97.0098
3684.34	96.9011	97.5424	97.0915	96.9689
3683.37	96.8652	97.5194	97.0725	96.9248
3682.41	96.8228	97.4954	97.0523	96.8778
3681.44	96.7788	97.4705	97.0312	96.8313
3680.48	96.7386	97.4457	97.0099	96.7898
3679.51	96.7046	97.4216	96.9886	96.7547
3678.55	96.6752	97.3989	96.9676	96.7242
3677.59	96.6474	97.3776	96.9464	96.6953
3676.62	96.6193	97.3572	96.9246	96.6658
3675.66	96.5905	97.3374	96.9023	96.6353
3674.69	96.5629	97.3184	96.8798	96.6058
3673.73	96.539	97.3001	96.8578	96.5795
3672.77	96.5192	97.2825	96.8367	96.5569
3671.8	96.5008	97.2649	96.8159	96.5353
3670.84	96.4791	97.2466	96.7947	96.5106
3669.87	96.4508	97.2269	96.7722	96.4795
3668.91	96.4161	97.2052	96.748	96.4421
3667.94	96.3788	97.1818	96.7224	96.4012
3666.98	96.3433	97.1566	96.6956	96.36
3666.02	96.3123	97.13	96.6679	96.3204
3665.05	96.2852	97.1019	96.6391	96.282
3664.09	96.259	97.0723	96.609	96.2427
3663.12	96.2304	97.0412	96.5775	96.2009
3662.16	96.1986	97.0094	96.5451	96.1578
3661.19	96.1663	96.9776	96.5129	96.1171
3660.23	96.1363	96.947	96.4823	96.0824
3659.27	96.1096	96.9185	96.4541	96.0544
3658.3	96.0851	96.8925	96.4282	96.0312
3657.34	96.06	96.8688	96.404	96.0103
3656.37	96.0315	96.8469	96.3809	95.9891
3655.41	95.999	96.8263	96.3585	95.9663
3654.44	95.9656	96.8068	96.3367	95.9432
3653.48	95.938	96.7881	96.316	95.9241
3652.52	95.9199	96.7702	96.2966	95.9114
3651.55	95.9083	96.753	96.2782	95.9016
3650.59	95.8973	96.7361	96.2603	95.8885
3649.62	95.8827	96.7193	96.242	95.8684
3648.66	95.8636	96.702	96.2229	95.8411
3647.7	95.8412	96.6837	96.2028	95.8091
3646.73	95.8185	96.6643	96.1821	95.7757
3645.77	95.7982	96.6434	96.1608	95.7442
3644.8	95.7813	96.6205	96.1388	95.7161
3643.84	95.7652	96.5952	96.1157	95.6903
3642.87	95.7439	96.5678	96.0911	95.6622
3641.91	95.7134	96.5388	96.0654	95.6282
3640.95	95.676	96.5091	96.0391	95.5897
3639.98	95.6365	96.4798	96.0128	95.5508
3639.02	95.5984	96.4514	95.9872	95.5145
3638.05	95.5636	96.4242	95.962	95.4821
3637.09	95.5324	96.3978	95.937	95.4535
3636.12	95.5049	96.3716	95.9118	95.4284
3635.16	95.4812	96.3455	95.8858	95.4062
3634.2	95.462	96.3198	95.8592	95.3874
3633.23	95.4477	96.295	95.8326	95.3726
3632.27	95.4369	96.2714	95.8063	95.3609
3631.3	95.4267	96.2489	95.7805	95.3494
3630.34	95.4143	96.2273	95.7549	95.3351
3629.37	95.3976	96.206	95.7289	95.3157
3628.41	95.3757	96.1842	95.702	95.2903
3627.45	95.3484	96.1612	95.6739	95.2589
3626.48	95.3162	96.1365	95.6447	95.2222
3625.52	95.2807	96.1097	95.6145	95.1814
3624.55	95.2431	96.0805	95.5833	95.1377
3623.59	95.2035	96.0492	95.5511	95.0915
3622.62	95.1605	96.0161	95.518	95.042
3621.66	95.1131	95.9818	95.4841	94.9886
3620.7	95.0622	95.9468	95.4497	94.9321
3619.73	95.0091	95.9111	95.415	94.8736
3618.77	94.9559	95.8748	95.3802	94.8143
3617.8	94.9049	95.8381	95.3459	94.7556
3616.84	94.858	95.8008	95.312	94.6998
3615.88	94.8163	95.7632	95.2786	94.6487
3614.91	94.7788	95.7258	95.2457	94.6033
3613.95	94.7434	95.6892	95.2132	94.5631
3612.98	94.7077	95.654	95.1815	94.5263
3612.02	94.6714	95.6201	95.1507	94.4913
3611.05	94.6357	95.5876	95.1209	94.4576
3610.09	94.6022	95.5561	95.0918	94.4261
3609.13	94.5716	95.5252	95.0631	94.3976
3608.16	94.5436	95.4944	95.0345	94.3723
3607.2	94.5171	95.4635	95.0055	94.3494
3606.23	94.4909	95.4325	94.9762	94.3269
3605.27	94.464	95.4017	94.9465	94.3026
3604.3	94.4363	95.3715	94.9168	94.2747
3603.34	94.4072	95.3418	94.887	94.2425
3602.38	94.3765	95.3125	94.8571	94.2061
3601.41	94.3438	95.2829	94.8269	94.1664
3600.45	94.3097	95.2527	94.7963	94.1249
3599.48	94.2752	95.2217	94.7654	94.0827
3598.52	94.2412	95.1899	94.7345	94.041
3597.55	94.2083	95.1577	94.7037	94.0001
3596.59	94.1753	95.1254	94.6729	93.96
3595.63	94.1407	95.0928	94.642	93.9201
3594.66	94.1029	95.06	94.6108	93.8794
3593.7	94.0617	95.0266	94.5791	93.8373
3592.73	94.0186	94.9925	94.5471	93.7934
3591.77	93.9765	94.9577	94.5149	93.7482
3590.81	93.9368	94.9224	94.4829	93.7026
3589.84	93.8986	94.8865	94.4509	93.6567
3588.88	93.8595	94.8505	94.4189	93.6099
3587.91	93.8174	94.8144	94.3865	93.5612
3586.95	93.772	94.7784	94.3535	93.5108
3585.98	93.7245	94.7424	94.3201	93.4592
3585.02	93.6774	94.7068	94.2865	93.4081
3584.06	93.6329	94.6713	94.2529	93.359
3583.09	93.592	94.636	94.2194	93.3131
3582.13	93.5539	94.6007	94.1859	93.2701
3581.16	93.5166	94.5657	94.1521	93.2289
3580.2	93.479	94.5312	94.1181	93.1881
3579.23	93.4416	94.4974	94.0842	93.1469
3578.27	93.4055	94.4648	94.0507	93.1059
3577.31	93.3712	94.4333	94.0177	93.0658
3576.34	93.3384	94.4029	93.9853	93.0271
3575.38	93.3058	94.3731	93.9531	92.9895
3574.41	93.2721	94.3437	93.9209	92.9522
3573.45	93.2363	94.3146	93.8886	92.9141
3572.48	93.1987	94.2857	93.8562	92.8749
3571.52	93.1608	94.2573	93.8241	92.8356
3570.56	93.1234	94.2294	93.7923	92.7974
3569.59	93.0864	94.2019	93.7609	92.7609
3568.63	93.0488	94.1743	93.7297	92.7257
3567.66	93.0102	94.1462	93.6982	92.6904
3566.7	92.9704	94.1172	93.6664	92.6537
3565.74	92.93	94.087	93.6343	92.6148
3564.77	92.8899	94.0557	93.6022	92.5734
3563.81	92.8506	94.0231	93.5703	92.5301
3562.84	92.8127	93.9893	93.5382	92.4861
3561.88	92.7754	93.9544	93.5059	92.442
3560.91	92.7376	93.9184	93.473	92.3977
3559.95	92.6987	93.8816	93.4395	92.3528
3558.99	92.6591	93.8441	93.4054	92.3073
3558.02	92.6198	93.8062	93.371	92.2617
3557.06	92.5814	93.7679	93.3366	92.2169
3556.09	92.5439	93.7295	93.3022	92.1737
3555.13	92.5071	93.6911	93.268	92.1326
3554.16	92.4707	93.6526	93.2337	92.0933
3553.2	92.4344	93.6144	93.1993	92.0554
3552.24	92.398	93.5768	93.165	92.0177
3551.27	92.3612	93.5399	93.131	91.9796
3550.31	92.3243	93.5038	93.0974	91.9409
3549.34	92.287	93.4687	93.0645	91.9019
3548.38	92.2491	93.4345	93.0319	91.8625
3547.41	92.2105	93.4009	92.9995	91.8227
3546.45	92.1712	93.368	92.9671	91.7826
3545.49	92.1321	93.3355	92.9345	91.7424
3544.52	92.0939	93.3032	92.9018	91.7026
3543.56	92.0571	93.2713	92.8693	91.664
3542.59	92.0222	93.2396	92.8371	91.6267
3541.63	91.9885	93.2082	92.8053	91.5905
3540.67	91.9553	93.1773	92.774	91.5546
3539.7	91.9214	93.1469	92.743	91.5179
3538.74	91.8863	93.1169	92.7124	91.4799
3537.77	91.8507	93.0871	92.6822	91.4411
3536.81	91.8154	93.0575	92.6524	91.4025
3535.84	91.7814	93.0279	92.6232	91.3653
3534.88	91.7493	92.9982	92.5944	91.3298
3533.92	91.7185	92.9684	92.566	91.2959
3532.95	91.6883	92.9388	92.5379	91.263
3531.99	91.6577	92.9093	92.5099	91.2306
3531.02	91.6261	92.8801	92.4821	91.1984
3530.06	91.5935	92.8512	92.4546	91.1661
3529.09	91.5606	92.8226	92.4276	91.1336
3528.13	91.5281	92.7941	92.4012	91.1005
3527.17	91.4964	92.7658	92.3753	91.0666
3526.2	91.4653	92.7377	92.3498	91.0317
3525.24	91.4345	92.7098	92.3246	90.9959
3524.27	91.4033	92.6823	92.2995	90.959
3523.31	91.3718	92.6553	92.2745	90.9211
3522.34	91.3405	92.6289	92.2496	90.8824
3521.38	91.3105	92.603	92.225	90.8437
3520.42	91.2827	92.5778	92.2009	90.8062
3519.45	91.2572	92.5531	92.1772	90.7713
3518.49	91.2334	92.5289	92.1541	90.7402
3517.52	91.21	92.5052	92.1315	90.7132
3516.56	91.186	92.482	92.1095	90.6894
3515.6	91.1611	92.4593	92.0882	90.6676
3514.63	91.136	92.4372	92.0677	90.6469
3513.67	91.112	92.4158	92.0481	90.6267
3512.7	91.0897	92.395	92.0293	90.6074
3511.74	91.069	92.3746	92.0113	90.5892
3510.77	91.049	92.3545	91.9936	90.5719
3509.81	91.0286	92.3343	91.9759	90.5548
3508.85	91.0074	92.3141	91.9581	90.5369
3507.88	90.9856	92.2937	91.9402	90.5172
3506.92	90.9639	92.2732	91.9222	90.4954
3505.95	90.9426	92.2524	91.904	90.4718
3504.99	90.9216	92.2311	91.8854	90.4472
3504.02	90.8997	92.2092	91.8663	90.4219
3503.06	90.8761	92.1866	91.8466	90.3959
3502.1	90.8502	92.1632	91.8262	90.3686
3501.13	90.8224	92.1394	91.8054	90.3395
3500.17	90.7934	92.1152	91.7845	90.3085
3499.2	90.764	92.091	91.7637	90.2761
3498.24	90.7346	92.0668	91.7432	90.2432
3497.27	90.7051	92.043	91.723	90.2108
3496.31	90.6762	92.0195	91.703	90.1797
3495.35	90.6486	91.9965	91.6833	90.1507
3494.38	90.6239	91.9741	91.664	90.1242
3493.42	90.603	91.9526	91.6453	90.1002
3492.45	90.586	91.9321	91.6276	90.0788
3491.49	90.572	91.9128	91.6108	90.0594
3490.53	90.5592	91.8946	91.595	90.0414
3489.56	90.5461	91.8776	91.58	90.0239
3488.6	90.5315	91.8616	91.5658	90.0066
3487.63	90.5154	91.8465	91.5523	89.9894
3486.67	90.4983	91.8319	91.5395	89.9726
3485.7	90.4806	91.8176	91.5273	89.9563
3484.74	90.4623	91.8035	91.5157	89.9403
3483.78	90.443	91.7895	91.5041	89.9237
3482.81	90.4221	91.7754	91.4923	89.9061
3481.85	90.3996	91.7613	91.4802	89.887
3480.88	90.3759	91.747	91.4675	89.867
3479.92	90.3522	91.7324	91.4544	89.8464
3478.95	90.3296	91.7173	91.4411	89.8258
3477.99	90.3089	91.7017	91.4275	89.8056
3477.03	90.2903	91.6855	91.4136	89.7854
3476.06	90.2731	91.669	91.3995	89.7649
3475.1	90.2563	91.6525	91.3852	89.7436
3474.13	90.2387	91.6361	91.3708	89.7215
3473.17	90.22	91.6202	91.3564	89.6989
3472.2	90.2003	91.6048	91.3421	89.6767
3471.24	90.1807	91.5899	91.328	89.6555
3470.28	90.1623	91.5754	91.314	89.6361
3469.31	90.146	91.5614	91.3001	89.6186
3468.35	90.1319	91.5478	91.2863	89.6029
3467.38	90.1196	91.5347	91.2726	89.5887
3466.42	90.108	91.5221	91.259	89.5754
3465.46	90.0961	91.5102	91.2456	89.5625
3464.49	90.0832	91.4987	91.2322	89.5495
3463.53	90.0692	91.4874	91.219	89.5359
3462.56	90.0544	91.476	91.2057	89.5216
3461.6	90.0392	91.4644	91.1924	89.5064
3460.63	90.0238	91.4524	91.1791	89.4905
3459.67	90.008	91.44	91.1658	89.4744
3458.71	89.9917	91.4273	91.1526	89.4584
3457.74	89.9744	91.4142	91.1394	89.4429
3456.78	89.9564	91.4009	91.1263	89.4276
3455.81	89.9381	91.3872	91.1134	89.4121
3454.85	89.9202	91.3731	91.1008	89.3958
3453.88	89.9034	91.3587	91.0884	89.3784
3452.92	89.8876	91.3441	91.0763	89.3601
3451.96	89.8727	91.3292	91.0647	89.3414
3450.99	89.8584	91.3144	91.0535	89.3232
3450.03	89.8446	91.2998	91.0428	89.3063
3449.06	89.8313	91.2856	91.0326	89.291
3448.1	89.8187	91.2719	91.0229	89.277
3447.13	89.8066	91.2588	91.0135	89.2636
3446.17	89.7949	91.2462	91.0043	89.2507
3445.21	89.7835	91.234	90.9954	89.2382
3444.24	89.7723	91.2221	90.9868	89.2263
3443.28	89.7616	91.2106	90.9784	89.2155
3442.31	89.7516	91.1996	90.9702	89.2058
3441.35	89.7422	91.189	90.9623	89.1965
3440.39	89.733	91.1788	90.9545	89.1865
3439.42	89.7233	91.1689	90.9467	89.1747
3438.46	89.7124	91.1591	90.9389	89.1607
3437.49	89.7003	91.1494	90.931	89.1449
3436.53	89.6875	91.1398	90.9231	89.1279
3435.56	89.6744	91.1304	90.9152	89.1109
3434.6	89.6617	91.1211	90.9071	89.0943
3433.64	89.6493	91.112	90.8987	89.0785
3432.67	89.6374	91.1031	90.8901	89.0632
3431.71	89.6258	91.0944	90.8813	89.0486
3430.74	89.6149	91.0857	90.8725	89.0351
3429.78	89.6051	91.0771	90.8637	89.0231
3428.81	89.5964	91.0683	90.8551	89.0126
3427.85	89.5883	91.0594	90.8467	89.0033
3426.89	89.5801	91.0504	90.8384	88.9939
3425.92	89.571	91.0414	90.8301	88.9835
3424.96	89.5606	91.0324	90.8219	88.9719
3423.99	89.5494	91.0236	90.8139	88.9595
3423.03	89.5383	91.015	90.8061	88.9478
3422.06	89.5282	91.0067	90.7987	88.9379
3421.1	89.5195	90.9987	90.7915	88.9304
3420.14	89.5121	90.9909	90.7846	88.925
3419.17	89.5054	90.9834	90.7778	88.9209
3418.21	89.4992	90.9762	90.7713	88.9173
3417.24	89.4935	90.9695	90.7651	88.914
3416.28	89.4886	90.9634	90.7594	88.9113
3415.31	89.4848	90.9579	90.7544	88.9095
3414.35	89.4821	90.9531	90.7502	88.9086
3413.39	89.4802	90.9489	90.7468	88.9079
3412.42	89.4783	90.9454	90.7442	88.9063
3411.46	89.476	90.9424	90.7423	88.903
3410.49	89.4731	90.9398	90.741	88.8978
3409.53	89.4701	90.9377	90.7402	88.8912
3408.57	89.4674	90.9359	90.7397	88.8846
3407.6	89.4656	90.9344	90.7395	88.8788
3406.64	89.4646	90.9331	90.7396	88.8743
3405.67	89.4639	90.932	90.74	88.8707
3404.71	89.463	90.9309	90.7404	88.8669
3403.74	89.4614	90.93	90.741	88.8625
3402.78	89.4591	90.929	90.7415	88.8571
3401.82	89.4565	90.9281	90.7421	88.8512
3400.85	89.4539	90.9269	90.7426	88.8455
3399.89	89.4515	90.9257	90.7432	88.8402
3398.92	89.449	90.9241	90.7437	88.8352
3397.96	89.446	90.9224	90.7441	88.8299
3396.99	89.4419	90.9205	90.7444	88.8239
3396.03	89.4367	90.9184	90.7444	88.8173
3395.07	89.4309	90.9163	90.7441	88.8106
3394.1	89.4253	90.9143	90.7435	88.8048
3393.14	89.4206	90.9122	90.7426	88.8005
3392.17	89.4173	90.9101	90.7416	88.7981
3391.21	89.4151	90.9079	90.7405	88.7972
3390.24	89.4132	90.9057	90.7394	88.7973
3389.28	89.4112	90.9035	90.7383	88.7979
3388.32	89.409	90.9016	90.7374	88.7987
3387.35	89.4069	90.9	90.7369	88.7994
3386.39	89.4055	90.8989	90.7368	88.8001
3385.42	89.4055	90.8983	90.7373	88.8007
3384.46	89.4067	90.8983	90.7383	88.801
3383.5	89.4087	90.8989	90.7398	88.8012
3382.53	89.4108	90.9	90.7416	88.8014
3381.57	89.4126	90.9016	90.7437	88.8021
3380.6	89.4141	90.9036	90.7459	88.8038
3379.64	89.4159	90.906	90.7482	88.8071
3378.67	89.4189	90.9087	90.7506	88.8123
3377.71	89.4235	90.9118	90.7532	88.8191
3376.75	89.4296	90.9156	90.7559	88.8272
3375.78	89.4367	90.9199	90.7588	88.8359
3374.82	89.4438	90.9248	90.762	88.8444
3373.85	89.4499	90.9301	90.7653	88.8523
3372.89	89.4549	90.9355	90.7687	88.8593
3371.92	89.4589	90.941	90.7724	88.8654
3370.96	89.4627	90.9466	90.7763	88.871
3370	89.4669	90.9523	90.7804	88.8763
3369.03	89.4719	90.9581	90.785	88.8813
3368.07	89.4775	90.9642	90.7898	88.8861
3367.1	89.4832	90.9706	90.7949	88.8906
3366.14	89.4887	90.9771	90.8001	88.8948
3365.17	89.494	90.9835	90.8054	88.899
3364.21	89.4998	90.9899	90.8109	88.9039
3363.25	89.5067	90.996	90.8165	88.9099
3362.28	89.5151	91.0019	90.8225	88.9172
3361.32	89.5246	91.0077	90.8286	88.9255
3360.35	89.5345	91.0134	90.8349	88.9341
3359.39	89.5439	91.0191	90.8412	88.9421
3358.43	89.5522	91.0247	90.8473	88.9491
3357.46	89.5592	91.0302	90.8534	88.955
3356.5	89.5652	91.0357	90.8595	88.96
3355.53	89.5705	91.0409	90.8656	88.9646
3354.57	89.575	91.0459	90.8718	88.9691
3353.6	89.5789	91.0508	90.8781	88.9736
3352.64	89.5825	91.0556	90.8843	88.978
3351.68	89.586	91.0605	90.8904	88.9827
3350.71	89.5901	91.0657	90.8966	88.9879
3349.75	89.5953	91.0712	90.9028	88.9942
3348.78	89.6017	91.077	90.9091	89.0022
3347.82	89.6089	91.083	90.9157	89.0119
3346.85	89.6164	91.0893	90.9224	89.0234
3345.89	89.6237	91.0958	90.9292	89.0361
3344.93	89.6307	91.1027	90.9359	89.0494
3343.96	89.6377	91.1098	90.9426	89.0623
3343	89.6451	91.1172	90.9493	89.0744
3342.03	89.6534	91.1248	90.956	89.0855
3341.07	89.663	91.1325	90.9627	89.0956
3340.1	89.6737	91.1402	90.9692	89.1051
3339.14	89.6849	91.1479	90.9756	89.1145
3338.18	89.696	91.1555	90.9816	89.1235
3337.21	89.7063	91.1629	90.9872	89.132
3336.25	89.7155	91.1703	90.9923	89.1395
3335.28	89.7235	91.1774	90.9971	89.146
3334.32	89.7309	91.1844	91.0015	89.1522
3333.36	89.7378	91.1911	91.0056	89.1589
3332.39	89.7446	91.1977	91.0097	89.1667
3331.43	89.7511	91.2041	91.0139	89.1758
3330.46	89.7574	91.2104	91.0182	89.1856
3329.5	89.7632	91.2169	91.0228	89.1953
3328.53	89.769	91.2235	91.0277	89.2041
3327.57	89.7753	91.2304	91.0329	89.2119
3326.61	89.7828	91.2375	91.0384	89.2189
3325.64	89.7917	91.2449	91.0442	89.2257
3324.68	89.8022	91.2523	91.0502	89.2327
3323.71	89.8137	91.2596	91.0565	89.2401
3322.75	89.8254	91.2669	91.0629	89.2477
3321.78	89.8366	91.2742	91.0694	89.2554
3320.82	89.8467	91.2814	91.076	89.2632
3319.86	89.8554	91.2886	91.0827	89.2713
3318.89	89.8627	91.2957	91.0894	89.2796
3317.93	89.8687	91.3026	91.0963	89.2881
3316.96	89.8739	91.3093	91.1032	89.2969
3316	89.8791	91.3158	91.11	89.306
3315.03	89.885	91.3219	91.1166	89.3154
3314.07	89.8922	91.3278	91.123	89.3252
3313.11	89.901	91.3334	91.1293	89.3357
3312.14	89.9115	91.3388	91.1353	89.3466
3311.18	89.9232	91.3439	91.1412	89.3581
3310.21	89.9358	91.3487	91.1468	89.37
3309.25	89.9488	91.3534	91.1524	89.3821
3308.28	89.9619	91.3579	91.1578	89.3944
3307.32	89.9745	91.3624	91.1631	89.4066
3306.36	89.9861	91.3669	91.1684	89.4182
3305.39	89.996	91.3715	91.1738	89.4288
3304.43	90.004	91.3763	91.1792	89.4379
3303.46	90.0102	91.3813	91.1848	89.4455
3302.5	90.0155	91.3866	91.1904	89.452
3301.54	90.0208	91.3921	91.196	89.4581
3300.57	90.0272	91.3977	91.2016	89.4645
3299.61	90.0346	91.4035	91.2071	89.4715
3298.64	90.0425	91.4095	91.2126	89.4789
3297.68	90.0502	91.4156	91.2181	89.4864
3296.71	90.0572	91.4219	91.2236	89.4933
3295.75	90.0635	91.4283	91.229	89.4994
3294.79	90.0698	91.4349	91.2344	89.5052
3293.82	90.0767	91.4417	91.2397	89.5111
3292.86	90.0841	91.4485	91.2451	89.5176
3291.89	90.0918	91.4553	91.2503	89.5249
3290.93	90.0988	91.462	91.2555	89.5325
3289.96	90.1046	91.4685	91.2605	89.5397
3289	90.1095	91.4747	91.2653	89.5456
3288.04	90.1142	91.4805	91.2699	89.5501
3287.07	90.1193	91.4859	91.2744	89.5535
3286.11	90.1253	91.4909	91.2789	89.5564
3285.14	90.1317	91.4957	91.2835	89.5594
3284.18	90.1379	91.5003	91.2882	89.5631
3283.21	90.1431	91.5048	91.2931	89.5673
3282.25	90.1472	91.5093	91.2983	89.5718
3281.29	90.1504	91.5139	91.3038	89.5764
3280.32	90.1533	91.5188	91.3096	89.5808
3279.36	90.1564	91.524	91.3156	89.5851
3278.39	90.1597	91.5296	91.3217	89.5895
3277.43	90.1632	91.5355	91.328	89.5942
3276.47	90.1672	91.5418	91.3344	89.5996
3275.5	90.1721	91.5483	91.3407	89.6061
3274.54	90.1785	91.555	91.3469	89.6138
3273.57	90.1868	91.5618	91.3531	89.6228
3272.61	90.197	91.5686	91.3591	89.6326
3271.64	90.208	91.5756	91.365	89.6427
3270.68	90.2187	91.5827	91.3708	89.6524
3269.72	90.2279	91.5899	91.3765	89.6613
3268.75	90.235	91.5973	91.382	89.6693
3267.79	90.2402	91.6048	91.3874	89.6766
3266.82	90.2441	91.6123	91.3926	89.6837
3265.86	90.2476	91.6198	91.3974	89.6911
3264.89	90.2511	91.6273	91.4019	89.6986
3263.93	90.2551	91.6348	91.4063	89.7062
3262.97	90.2595	91.6425	91.4104	89.7136
3262	90.2643	91.6505	91.4146	89.7204
3261.04	90.2696	91.6586	91.4188	89.727
3260.07	90.2753	91.6669	91.4231	89.7337
3259.11	90.2819	91.6752	91.4276	89.7413
3258.14	90.2899	91.6834	91.4324	89.7501
3257.18	90.2996	91.6915	91.4375	89.7606
3256.22	90.311	91.6993	91.443	89.7725
3255.25	90.3238	91.707	91.4488	89.7854
3254.29	90.3368	91.7145	91.4549	89.7986
3253.32	90.3488	91.7219	91.4612	89.8112
3252.36	90.3589	91.7292	91.4674	89.8228
3251.4	90.3667	91.7363	91.4736	89.8327
3250.43	90.3726	91.743	91.4798	89.8412
3249.47	90.3771	91.7493	91.486	89.8486
3248.5	90.3811	91.7551	91.4921	89.8557
3247.54	90.3851	91.7605	91.4983	89.8629
3246.57	90.3892	91.7656	91.5043	89.8702
3245.61	90.3932	91.7705	91.5101	89.8772
3244.65	90.3974	91.7754	91.5157	89.8838
3243.68	90.4022	91.7802	91.5209	89.8897
3242.72	90.4081	91.7849	91.5259	89.8956
3241.75	90.4155	91.7893	91.5307	89.9021
3240.79	90.4244	91.7935	91.5353	89.91
3239.82	90.4343	91.7974	91.5397	89.919
3238.86	90.4441	91.8014	91.5441	89.9282
3237.9	90.4529	91.8057	91.5485	89.9364
3236.93	90.4604	91.8103	91.5529	89.9426
3235.97	90.4665	91.8154	91.5575	89.9467
3235	90.4716	91.821	91.5623	89.9493
3234.04	90.4763	91.8269	91.5675	89.9515
3233.07	90.4809	91.8333	91.5731	89.9544
3232.11	90.4859	91.8402	91.579	89.9584
3231.15	90.4914	91.8477	91.5854	89.964
3230.18	90.4975	91.8559	91.5922	89.971
3229.22	90.5047	91.8649	91.5993	89.9795
3228.25	90.5131	91.8746	91.6066	89.9897
3227.29	90.523	91.8849	91.6141	90.0016
3226.33	90.5344	91.8954	91.6217	90.015
3225.36	90.5469	91.906	91.6294	90.0294
3224.4	90.5599	91.9164	91.6372	90.044
3223.43	90.5726	91.9267	91.6451	90.0581
3222.47	90.5843	91.9368	91.6533	90.0714
3221.5	90.5946	91.9468	91.6615	90.0834
3220.54	90.6036	91.9565	91.6699	90.0941
3219.58	90.6118	91.9659	91.6785	90.1034
3218.61	90.6198	91.975	91.687	90.1113
3217.65	90.6284	91.9838	91.6955	90.1185
3216.68	90.6376	91.9924	91.7039	90.1254
3215.72	90.6475	92.0008	91.712	90.1329
3214.75	90.6576	92.0091	91.7199	90.1414
3213.79	90.6678	92.0175	91.7275	90.1514
3212.83	90.6779	92.0261	91.7349	90.1628
3211.86	90.6882	92.035	91.7422	90.1753
3210.9	90.6989	92.0441	91.7497	90.1885
3209.93	90.7101	92.0533	91.7574	90.2019
3208.97	90.7215	92.0628	91.7653	90.2151
3208	90.7329	92.0723	91.7735	90.2277
3207.04	90.744	92.082	91.7818	90.2396
3206.08	90.7549	92.0918	91.7902	90.2508
3205.11	90.7655	92.102	91.7987	90.2617
3204.15	90.7762	92.1124	91.8074	90.2728
3203.18	90.7867	92.1232	91.8163	90.2842
3202.22	90.797	92.1342	91.8254	90.296
3201.26	90.8071	92.1453	91.8346	90.3081
3200.29	90.8171	92.1564	91.8438	90.3206
3199.33	90.8274	92.1673	91.8529	90.3338
3198.36	90.8385	92.1782	91.8622	90.3484
3197.4	90.8508	92.189	91.8717	90.3647
3196.43	90.8644	92.1999	91.8818	90.3826
3195.47	90.8789	92.211	91.8924	90.4011
3194.51	90.8937	92.2222	91.9036	90.4191
3193.54	90.9084	92.2336	91.9152	90.4357
3192.58	90.9228	92.2451	91.9271	90.4504
3191.61	90.9372	92.2568	91.939	90.4637
3190.65	90.9523	92.2684	91.951	90.4763
3189.68	90.9686	92.2802	91.9629	90.4893
3188.72	90.986	92.2922	91.9748	90.5029
3187.76	91.0041	92.3043	91.9867	90.5172
3186.79	91.0216	92.3167	91.9985	90.5316
3185.83	91.0375	92.3293	92.0101	90.5458
3184.86	91.0513	92.3421	92.0216	90.5598
3183.9	91.0635	92.3551	92.0331	90.5739
3182.93	91.075	92.3684	92.0446	90.5885
3181.97	91.087	92.382	92.0562	90.6042
3181.01	91.0997	92.3959	92.0679	90.6206
3180.04	91.1126	92.41	92.0797	90.6373
3179.08	91.125	92.4242	92.0912	90.6536
3178.11	91.1363	92.4385	92.1026	90.6693
3177.15	91.1468	92.4527	92.1137	90.6844
3176.19	91.1576	92.4667	92.1247	90.6996
3175.22	91.17	92.4804	92.1356	90.7156
3174.26	91.1846	92.4937	92.1464	90.733
3173.29	91.2011	92.5066	92.1573	90.7512
3172.33	91.2185	92.5191	92.1681	90.7704
3171.36	91.2357	92.5311	92.1788	90.7901
3170.4	91.252	92.5427	92.1896	90.8096
3169.44	91.2672	92.554	92.2004	90.8287
3168.47	91.2818	92.565	92.2115	90.847
3167.51	91.2959	92.5758	92.2229	90.8645
3166.54	91.3099	92.5862	92.2346	90.8811
3165.58	91.3239	92.5964	92.2465	90.8971
3164.61	91.3382	92.6065	92.2585	90.9129
3163.65	91.3529	92.6166	92.2705	90.9289
3162.69	91.3684	92.6271	92.2828	90.9461
3161.72	91.3846	92.6378	92.2951	90.9639
3160.76	91.4017	92.649	92.3077	90.9823
3159.79	91.4199	92.6606	92.3206	91.0011
3158.83	91.4391	92.6725	92.3336	91.0202
3157.86	91.4596	92.6848	92.3467	91.04
3156.9	91.481	92.6974	92.3601	91.0604
3155.94	91.5025	92.7105	92.3736	91.0813
3154.97	91.523	92.724	92.3873	91.1022
3154.01	91.5414	92.738	92.4011	91.1222
3153.04	91.5573	92.7524	92.4151	91.1405
3152.08	91.5707	92.7672	92.4291	91.1567
3151.11	91.5823	92.7824	92.4431	91.1712
3150.15	91.5929	92.7978	92.4571	91.1849
3149.19	91.6035	92.8135	92.471	91.1988
3148.22	91.6148	92.8292	92.4848	91.2138
3147.26	91.6272	92.8449	92.4985	91.2303
3146.29	91.6412	92.8607	92.5122	91.2477
3145.33	91.6568	92.8766	92.5258	91.2654
3144.37	91.6738	92.8926	92.5395	91.2825
3143.4	91.6918	92.9088	92.5532	91.2989
3142.44	91.7104	92.9251	92.5669	91.3149
3141.47	91.7292	92.9413	92.5806	91.3313
3140.51	91.7485	92.9574	92.5943	91.3487
3139.54	91.7682	92.9731	92.608	91.3675
3138.58	91.7886	92.9885	92.6216	91.3874
3137.62	91.809	93.0036	92.6353	91.4079
3136.65	91.8289	93.0185	92.6491	91.4282
3135.69	91.8475	93.0334	92.6628	91.4479
3134.72	91.8645	93.0483	92.6764	91.4672
3133.76	91.8802	93.0632	92.6899	91.4865
3132.79	91.8953	93.0781	92.7032	91.5061
3131.83	91.9108	93.0929	92.7164	91.5266
3130.87	91.9275	93.1075	92.7297	91.5478
3129.9	91.9457	93.122	92.7429	91.5696
3128.94	91.965	93.1363	92.756	91.5914
3127.97	91.9843	93.1506	92.7691	91.6125
3127.01	92.0029	93.1649	92.782	91.6326
3126.04	92.0204	93.1792	92.7948	91.6514
3125.08	92.0369	93.1935	92.8074	91.6692
3124.12	92.053	93.2077	92.8198	91.6861
3123.15	92.0693	93.2218	92.832	91.7026
3122.19	92.0859	93.2355	92.8438	91.7186
3121.22	92.1026	93.2488	92.855	91.7338
3120.26	92.1186	93.2617	92.8657	91.748
3119.3	92.1335	93.274	92.8758	91.7612
3118.33	92.1472	93.2858	92.8854	91.7738
3117.37	92.16	93.297	92.8946	91.7861
3116.4	92.1724	93.3079	92.9036	91.7984
3115.44	92.1846	93.3183	92.9125	91.8108
3114.47	92.1967	93.3284	92.9213	91.8229
3113.51	92.2085	93.3382	92.9299	91.8344
3112.55	92.2197	93.3477	92.9385	91.8455
3111.58	92.2308	93.3571	92.947	91.857
3110.62	92.2417	93.3665	92.9556	91.8697
3109.65	92.2528	93.3759	92.9644	91.8843
3108.69	92.264	93.3853	92.9735	91.9007
3107.72	92.2749	93.3948	92.9828	91.9183
3106.76	92.2855	93.4044	92.9924	91.9366
3105.8	92.2961	93.4142	93.0022	91.9548
3104.83	92.3073	93.4243	93.0123	91.973
3103.87	92.3197	93.4345	93.0225	91.9914
3102.9	92.3336	93.445	93.033	92.0103
3101.94	92.3485	93.4555	93.0436	92.0296
3100.97	92.3634	93.466	93.0544	92.0489
3100.01	92.3776	93.4765	93.0653	92.0673
3099.05	92.3905	93.4868	93.0761	92.0839
3098.08	92.4023	93.4971	93.0867	92.0984
3097.12	92.4136	93.5072	93.097	92.1109
3096.15	92.4249	93.5174	93.1071	92.1218
3095.19	92.4364	93.5275	93.1168	92.1319
3094.23	92.4478	93.5375	93.1262	92.142
3093.26	92.4589	93.5473	93.1352	92.1525
3092.3	92.4696	93.5569	93.1439	92.1635
3091.33	92.4803	93.5662	93.1522	92.1748
3090.37	92.4914	93.5753	93.1602	92.1861
3089.4	92.5034	93.5841	93.168	92.1972
3088.44	92.5163	93.5927	93.1756	92.2084
3087.48	92.5299	93.6012	93.1832	92.2202
3086.51	92.5435	93.6095	93.1906	92.2329
3085.55	92.5568	93.6179	93.1979	92.2469
3084.58	92.5691	93.6264	93.2051	92.2616
3083.62	92.58	93.6349	93.2121	92.2763
3082.65	92.5895	93.6434	93.219	92.2904
3081.69	92.5976	93.6518	93.2257	92.3036
3080.73	92.6047	93.66	93.2323	92.316
3079.76	92.6115	93.668	93.2387	92.3284
3078.8	92.6187	93.6758	93.2452	92.3414
3077.83	92.6271	93.6836	93.2516	92.3552
3076.87	92.6368	93.6912	93.258	92.3694
3075.9	92.6479	93.6986	93.2644	92.3835
3074.94	92.6598	93.7059	93.2709	92.3968
3073.98	92.6719	93.7131	93.2774	92.409
3073.01	92.684	93.72	93.2841	92.4204
3072.05	92.6959	93.7268	93.2911	92.4312
3071.08	92.7078	93.7336	93.2983	92.4417
3070.12	92.7197	93.7404	93.3059	92.452
3069.16	92.7317	93.7472	93.3137	92.462
3068.19	92.7434	93.7542	93.3218	92.4717
3067.23	92.7547	93.7614	93.3301	92.4812
3066.26	92.7654	93.7688	93.3386	92.491
3065.3	92.7759	93.7764	93.3473	92.5014
3064.33	92.7863	93.7842	93.3563	92.5129
3063.37	92.7971	93.7922	93.3655	92.5256
3062.41	92.8083	93.8006	93.375	92.5393
3061.44	92.8197	93.8092	93.3846	92.5537
3060.48	92.8309	93.8182	93.3943	92.5683
3059.51	92.8415	93.8276	93.4041	92.583
3058.55	92.8517	93.8372	93.4138	92.5976
3057.58	92.8614	93.847	93.4235	92.612
3056.62	92.8708	93.8568	93.433	92.6263
3055.66	92.8801	93.8667	93.4423	92.6402
3054.69	92.8889	93.8763	93.4513	92.6534
3053.73	92.8974	93.8857	93.4601	92.6652
3052.76	92.9053	93.8949	93.4685	92.6756
3051.8	92.9132	93.9037	93.4766	92.6848
3050.83	92.9212	93.9122	93.4844	92.6935
3049.87	92.9297	93.9203	93.4919	92.7024
3048.91	92.9387	93.9281	93.499	92.7119
3047.94	92.9477	93.9356	93.5058	92.7218
3046.98	92.9562	93.9426	93.5123	92.7315
3046.01	92.9637	93.9493	93.5184	92.7404
3045.05	92.9698	93.9556	93.5242	92.7482
3044.09	92.9745	93.9614	93.5299	92.7549
3043.12	92.9784	93.9669	93.5353	92.7616
3042.16	92.982	93.9719	93.5404	92.7689
3041.19	92.9857	93.9764	93.5453	92.7775
3040.23	92.9898	93.9804	93.5498	92.7872
3039.26	92.9941	93.9837	93.5539	92.7973
3038.3	92.9981	93.9865	93.5575	92.8068
3037.34	93.0015	93.9887	93.5607	92.8149
3036.37	93.0039	93.9904	93.5635	92.8213
3035.41	93.0054	93.9918	93.5659	92.826
3034.44	93.0065	93.9928	93.5678	92.8293
3033.48	93.0075	93.9934	93.5693	92.8315
3032.51	93.0081	93.9936	93.5702	92.8322
3031.55	93.0079	93.9933	93.5704	92.8314
3030.59	93.0061	93.9924	93.5698	92.8287
3029.62	93.0021	93.9908	93.5683	92.8244
3028.66	92.9956	93.9884	93.5657	92.8189
3027.69	92.9867	93.9852	93.562	92.8128
3026.73	92.9758	93.9812	93.5572	92.8064
3025.76	92.9634	93.9762	93.5512	92.7999
3024.8	92.9498	93.9703	93.5438	92.7931
3023.84	92.9348	93.9632	93.5351	92.7854
3022.87	92.9184	93.9546	93.5248	92.7763
3021.91	92.9003	93.9445	93.513	92.7655
3020.94	92.8806	93.9325	93.4996	92.7527
3019.98	92.8594	93.9186	93.4845	92.7376
3019.01	92.8368	93.9027	93.4676	92.72
3018.05	92.8129	93.8846	93.4488	92.6993
3017.09	92.7872	93.8643	93.4279	92.6752
3016.12	92.7592	93.8417	93.4049	92.6473
3015.16	92.7281	93.8164	93.3795	92.6155
3014.19	92.6937	93.7885	93.3515	92.58
3013.23	92.6556	93.7576	93.3209	92.5414
3012.27	92.6139	93.7236	93.2873	92.4998
3011.3	92.5687	93.6864	93.2508	92.4554
3010.34	92.5201	93.646	93.211	92.4076
3009.37	92.4674	93.6025	93.168	92.3557
3008.41	92.4104	93.5556	93.1215	92.299
3007.44	92.3487	93.5053	93.0715	92.2374
3006.48	92.2823	93.4515	93.0178	92.1715
3005.52	92.2115	93.3939	92.9603	92.1017
3004.55	92.1369	93.3325	92.8991	92.0287
3003.59	92.0585	93.2671	92.834	91.9523
3002.62	91.9763	93.1978	92.7651	91.8718
3001.66	91.8895	93.1248	92.6923	91.7865
3000.69	91.7978	93.048	92.6157	91.6957
2999.73	91.7006	92.9675	92.535	91.5994
2998.77	91.5984	92.883	92.4502	91.4981
2997.8	91.4917	92.7942	92.3611	91.3925
2996.84	91.3813	92.7008	92.2674	91.2831
2995.87	91.2676	92.6023	92.1691	91.1699
2994.91	91.1504	92.4987	92.066	91.0522
2993.94	91.0287	92.3896	91.9579	90.9291
2992.98	90.9013	92.275	91.8446	90.7993
2992.02	90.7667	92.1546	91.726	90.662
2991.05	90.6242	92.0282	91.602	90.5166
2990.09	90.4736	91.8956	91.4725	90.3631
2989.12	90.3156	91.7567	91.3374	90.2019
2988.16	90.1509	91.6115	91.1969	90.0334
2987.2	89.9799	91.46	91.0511	89.8583
2986.23	89.8029	91.3024	90.9	89.6766
2985.27	89.6197	91.1393	90.7439	89.4885
2984.3	89.4306	90.9711	90.5831	89.2941
2983.34	89.236	90.7985	90.4181	89.0937
2982.37	89.0374	90.622	90.2491	88.8882
2981.41	88.8365	90.4423	90.0767	88.6787
2980.45	88.6347	90.26	89.9014	88.4663
2979.48	88.4328	90.0755	89.7236	88.2522
2978.52	88.2309	89.8896	89.5437	88.037
2977.55	88.0286	89.7028	89.3622	87.8209
2976.59	87.8256	89.5158	89.1796	87.6041
2975.62	87.622	89.3292	88.9964	87.3864
2974.66	87.4184	89.1435	88.8133	87.168
2973.7	87.2156	88.9593	88.6306	86.949
2972.73	87.014	88.7768	88.449	86.7294
2971.77	86.8136	88.5963	88.2686	86.5099
2970.8	86.6143	88.4182	88.0898	86.291
2969.84	86.4162	88.2426	87.9127	86.0736
2968.87	86.2197	88.0698	87.7375	85.8584
2967.91	86.0257	87.9001	87.5646	85.6461
2966.95	85.8351	87.7337	87.3942	85.437
2965.98	85.6482	87.5707	87.2266	85.2315
2965.02	85.4654	87.4113	87.0619	85.0299
2964.05	85.2865	87.2556	86.9002	84.8327
2963.09	85.1118	87.1037	86.7418	84.6406
2962.13	84.9413	86.9555	86.5867	84.4542
2961.16	84.7755	86.8109	86.4348	84.2739
2960.2	84.6147	86.6698	86.2865	84.0997
2959.23	84.4587	86.5321	86.1416	83.9311
2958.27	84.3073	86.3976	86.0002	83.7675
2957.3	84.16	86.2661	85.8623	83.608
2956.34	84.016	86.1375	85.7277	83.4521
2955.38	83.8749	86.0115	85.5962	83.2995
2954.41	83.7366	85.8878	85.4676	83.15
2953.45	83.601	85.7661	85.3418	83.0035
2952.48	83.4679	85.646	85.2186	82.8597
2951.52	83.3371	85.5274	85.0978	82.7184
2950.55	83.2079	85.4098	84.9792	82.5791
2949.59	83.0797	85.2931	84.8627	82.4415
2948.63	82.9515	85.1771	84.748	82.3051
2947.66	82.8228	85.0617	84.635	82.1696
2946.7	82.6936	84.9469	84.5237	82.035
2945.73	82.564	84.8326	84.4141	81.9012
2944.77	82.4343	84.719	84.3061	81.7684
2943.8	82.3047	84.606	84.2001	81.6367
2942.84	82.1754	84.4938	84.0961	81.5058
2941.88	82.0465	84.3828	83.9944	81.3757
2940.91	81.9183	84.2733	83.8952	81.2462
2939.95	81.7913	84.1659	83.7989	81.1173
2938.98	81.6666	84.061	83.706	80.9896
2938.02	81.5452	83.9595	83.6171	80.8641
2937.06	81.4279	83.862	83.5327	80.7418
2936.09	81.3157	83.7694	83.4535	80.6238
2935.13	81.2091	83.6825	83.3802	80.5109
2934.16	81.1089	83.602	83.3132	80.4041
2933.2	81.0162	83.5289	83.2533	80.3043
2932.23	80.9326	83.464	83.2009	80.2132
2931.27	80.8596	83.408	83.1567	80.1325
2930.31	80.7985	83.3618	83.1211	80.064
2929.34	80.7503	83.3259	83.0944	80.0092
2928.38	80.7156	83.3007	83.0769	79.9687
2927.41	80.6949	83.2864	83.0688	79.9427
2926.45	80.6883	83.2834	83.0702	79.9313
2925.48	80.696	83.2915	83.0811	79.9343
2924.52	80.718	83.3108	83.1013	79.9516
2923.56	80.7538	83.341	83.1307	79.983
2922.59	80.8026	83.3819	83.169	80.0279
2921.63	80.8633	83.4328	83.2158	80.0856
2920.66	80.9349	83.4933	83.2706	80.1547
2919.7	81.0166	83.5625	83.3329	80.2342
2918.73	81.1075	83.6397	83.402	80.323
2917.77	81.2066	83.7242	83.4774	80.4205
2916.81	81.3129	83.8152	83.5585	80.5259
2915.84	81.4251	83.9118	83.6448	80.6384
2914.88	81.5419	84.0134	83.7358	80.7567
2913.91	81.6624	84.1191	83.8309	80.8798
2912.95	81.7858	84.2284	83.9295	81.0065
2911.99	81.9115	84.3404	84.031	81.1362
2911.02	82.0391	84.4546	84.1348	81.2683
2910.06	82.1683	84.5702	84.2403	81.4024
2909.09	82.2986	84.6866	84.347	81.5383
2908.13	82.4296	84.8032	84.4545	81.6755
2907.16	82.5609	84.9196	84.5622	81.8133
2906.2	82.6922	85.0354	84.6697	81.951
2905.24	82.823	85.15	84.7766	82.0881
2904.27	82.953	85.2631	84.8823	82.224
2903.31	83.0815	85.3742	84.9866	82.3583
2902.34	83.2083	85.4831	85.089	82.4907
2901.38	83.3329	85.5893	85.1893	82.621
2900.41	83.4552	85.6927	85.2871	82.7489
2899.45	83.5746	85.7929	85.3823	82.8738
2898.49	83.6907	85.8897	85.4744	82.9951
2897.52	83.8027	85.9829	85.5632	83.1124
2896.56	83.9102	86.0722	85.6484	83.2251
2895.59	84.0127	86.1573	85.7296	83.3333
2894.63	84.1105	86.238	85.8065	83.4371
2893.66	84.2039	86.3139	85.8787	83.5364
2892.7	84.2931	86.3847	85.9458	83.631
2891.74	84.3778	86.45	86.0073	83.7205
2890.77	84.4572	86.5094	86.063	83.8041
2889.81	84.5299	86.5627	86.1125	83.8808
2888.84	84.5945	86.6094	86.1554	83.9498
2887.88	84.6501	86.6493	86.1914	84.0102
2886.91	84.6959	86.6819	86.2203	84.061
2885.95	84.7319	86.7068	86.2417	84.1015
2884.99	84.7581	86.7238	86.2555	84.1309
2884.02	84.7743	86.7326	86.2617	84.1487
2883.06	84.7803	86.7333	86.2602	84.1547
2882.09	84.7754	86.7261	86.2514	84.1492
2881.13	84.7592	86.7116	86.2359	84.1321
2880.17	84.7315	86.6903	86.2142	84.1037
2879.2	84.6929	86.6631	86.1874	84.0639
2878.24	84.6445	86.631	86.1563	84.0133
2877.27	84.5885	86.5951	86.1222	83.9532
2876.31	84.527	86.5569	86.0863	83.8861
2875.34	84.4626	86.5176	86.0502	83.8147
2874.38	84.3978	86.4789	86.015	83.7425
2873.42	84.335	86.4421	85.9821	83.6724
2872.45	84.2766	86.4088	85.9527	83.6072
2871.49	84.2252	86.3802	85.928	83.5493
2870.52	84.1835	86.3575	85.9089	83.5011
2869.56	84.1541	86.3415	85.8964	83.4653
2868.59	84.1388	86.3329	85.8911	83.4441
2867.63	84.1387	86.3322	85.8934	83.4392
2866.67	84.1538	86.3396	85.9034	83.4511
2865.7	84.1832	86.355	85.9211	83.4789
2864.74	84.2253	86.3782	85.9464	83.5211
2863.77	84.2784	86.4088	85.9789	83.5755
2862.81	84.3405	86.4461	86.0181	83.6398
2861.84	84.4098	86.4895	86.0636	83.7121
2860.88	84.4844	86.5383	86.1146	83.7901
2859.92	84.5625	86.5918	86.1706	83.8717
2858.95	84.6423	86.6493	86.231	83.9547
2857.99	84.7224	86.7104	86.2952	84.0371
2857.02	84.8016	86.775	86.363	84.1176
2856.06	84.8799	86.8429	86.4341	84.1961
2855.1	84.9575	86.9143	86.5084	84.2733
2854.13	85.0359	86.9897	86.586	84.3504
2853.17	85.1164	87.0693	86.6673	84.429
2852.2	85.2007	87.1539	86.7525	84.5107
2851.24	85.2904	87.244	86.842	84.5971
2850.27	85.3869	87.3401	86.9364	84.69
2849.31	85.4916	87.4429	87.036	84.7916
2848.35	85.6058	87.5528	87.1412	84.9041
2847.38	85.7308	87.6702	87.2523	85.0294
2846.42	85.8678	87.7953	87.3695	85.1686
2845.45	86.017	87.9281	87.4928	85.322
2844.49	86.1781	88.0683	87.6221	85.4891
2843.52	86.3501	88.2154	87.7572	85.6685
2842.56	86.5317	88.3688	87.8976	85.8589
2841.6	86.7214	88.5275	88.0428	86.0588
2840.63	86.9175	88.6905	88.1919	86.2664
2839.67	87.1183	88.8567	88.3441	86.4795
2838.7	87.3221	89.0249	88.4987	86.6958
2837.74	87.5267	89.1939	88.6546	86.9126
2836.77	87.7301	89.3625	88.811	87.1274
2835.81	87.9305	89.5296	88.967	87.3381
2834.85	88.1264	89.6943	89.1218	87.5433
2833.88	88.3166	89.8557	89.2744	87.7422
2832.92	88.5004	90.013	89.4243	87.9342
2831.95	88.677	90.1658	89.5708	88.1193
2830.99	88.8459	90.3137	89.7136	88.2974
2830.03	89.007	90.4563	89.8523	88.4686
2829.06	89.1604	90.5938	89.9866	88.6331
2828.1	89.3065	90.7262	90.1165	88.7912
2827.13	89.4463	90.8536	90.242	88.9434
2826.17	89.5805	90.9763	90.363	89.0903
2825.2	89.7099	91.0943	90.4796	89.2326
2824.24	89.8351	91.2079	90.592	89.3709
2823.28	89.9567	91.3172	90.7003	89.5055
2822.31	90.075	91.4225	90.8045	89.6369
2821.35	90.1903	91.5237	90.9048	89.7649
2820.38	90.3028	91.6212	91.0013	89.8893
2819.42	90.4123	91.715	91.0942	90.0098
2818.45	90.5187	91.8052	91.1835	90.126
2817.49	90.6215	91.892	91.2693	90.2375
2816.53	90.7202	91.9753	91.3517	90.3444
2815.56	90.8144	92.0552	91.4307	90.4465
2814.6	90.904	92.1317	91.5064	90.5441
2813.63	90.9888	92.2049	91.5788	90.6373
2812.67	91.0689	92.2749	91.6481	90.726
2811.7	91.1443	92.3419	91.7143	90.8099
2810.74	91.2155	92.4059	91.7776	90.889
2809.78	91.2828	92.4671	91.838	90.9635
2808.81	91.3469	92.5257	91.8955	91.034
2807.85	91.4082	92.5818	91.9503	91.1014
2806.88	91.4673	92.6356	92.0027	91.1666
2805.92	91.5244	92.6872	92.0527	91.2303
2804.96	91.5792	92.7367	92.1007	91.2924
2803.99	91.6319	92.7844	92.1467	91.3522
2803.03	91.6824	92.8302	92.1909	91.4094
2802.06	91.7308	92.8744	92.2334	91.4634
2801.1	91.7775	92.9171	92.2742	91.5146
2800.13	91.8226	92.9582	92.3135	91.5637
2799.17	91.8664	92.9978	92.3517	91.6112
2798.21	91.9086	93.036	92.3886	91.6575
2797.24	91.9491	93.0726	92.4246	91.7022
2796.28	91.9877	93.1078	92.4594	91.7448
2795.31	92.0247	93.1416	92.493	91.7848
2794.35	92.0603	93.174	92.5256	91.8223
2793.38	92.0951	93.205	92.557	91.8579
2792.42	92.1294	93.2348	92.5874	91.8924
2791.46	92.1635	93.2635	92.6169	91.9264
2790.49	92.1969	93.2911	92.6456	91.96
2789.53	92.2292	93.3177	92.6735	91.9928
2788.56	92.2601	93.3433	92.7004	92.0243
2787.6	92.2893	93.3681	92.7264	92.0543
2786.63	92.3171	93.3921	92.7515	92.0831
2785.67	92.344	93.4153	92.7756	92.1112
2784.71	92.3704	93.4378	92.7988	92.1392
2783.74	92.3966	93.4597	92.8212	92.1677
2782.78	92.4224	93.481	92.8428	92.1965
2781.81	92.4476	93.5017	92.8636	92.2252
2780.85	92.4716	93.5219	92.8836	92.2531
2779.89	92.4945	93.5417	92.9029	92.2801
2778.92	92.5166	93.5609	92.9215	92.306
2777.96	92.5384	93.5796	92.9396	92.3311
2776.99	92.5603	93.5979	92.9573	92.3559
2776.03	92.5826	93.6156	92.9747	92.3803
2775.06	92.6047	93.6329	92.9918	92.4041
2774.1	92.6262	93.6497	93.0085	92.4272
2773.14	92.6464	93.6662	93.0248	92.4491
2772.17	92.6653	93.6823	93.0407	92.4697
2771.21	92.6832	93.698	93.0563	92.4894
2770.24	92.7006	93.7133	93.0717	92.5085
2769.28	92.7178	93.7281	93.0869	92.5273
2768.31	92.7349	93.7425	93.1019	92.5458
2767.35	92.7515	93.7564	93.1166	92.564
2766.39	92.767	93.7701	93.131	92.5815
2765.42	92.7813	93.7833	93.1451	92.5982
2764.46	92.7945	93.7964	93.1589	92.6139
2763.49	92.8072	93.8092	93.1725	92.6287
2762.53	92.8196	93.8217	93.1857	92.6427
2761.56	92.8319	93.834	93.1986	92.6562
2760.6	92.844	93.846	93.2111	92.6691
2759.64	92.8558	93.8576	93.223	92.6816
2758.67	92.8672	93.8689	93.2344	92.6939
2757.71	92.8786	93.8798	93.2452	92.706
2756.74	92.89	93.8903	93.2554	92.7179
2755.78	92.9018	93.9005	93.2651	92.7296
2754.81	92.9136	93.9103	93.2744	92.7409
2753.85	92.925	93.9197	93.2832	92.7516
2752.89	92.9357	93.9287	93.2917	92.7616
2751.92	92.9457	93.9372	93.2998	92.771
2750.96	92.955	93.9452	93.3077	92.7799
2749.99	92.9639	93.9526	93.3152	92.7887
2749.03	92.9729	93.9596	93.3224	92.7976
2748.07	92.9818	93.9661	93.3292	92.8067
2747.1	92.9909	93.9723	93.3357	92.8161
2746.14	92.9998	93.9783	93.3418	92.8256
2745.17	93.0085	93.9839	93.3475	92.8351
2744.21	93.0167	93.9893	93.353	92.8443
2743.24	93.0246	93.9944	93.3582	92.8533
2742.28	93.0318	93.9993	93.3633	92.8618
2741.32	93.0385	94.0039	93.3684	92.8698
2740.35	93.0447	94.0083	93.3733	92.8772
2739.39	93.0504	94.0127	93.3782	92.8838
2738.42	93.0556	94.0171	93.3831	92.8894
2737.46	93.0602	94.0215	93.388	92.8938
2736.49	93.0643	94.0261	93.393	92.8973
2735.53	93.0681	94.0308	93.398	92.9001
2734.57	93.0717	94.0356	93.4032	92.9027
2733.6	93.0757	94.0407	93.4086	92.9056
2732.64	93.0804	94.046	93.4142	92.9093
2731.67	93.0861	94.0515	93.42	92.914
2730.71	93.0929	94.0573	93.426	92.9198
2729.74	93.1005	94.0633	93.4322	92.9267
2728.78	93.1087	94.0696	93.4387	92.9346
2727.82	93.1173	94.0761	93.4454	92.9433
2726.85	93.1263	94.0828	93.4524	92.9526
2725.89	93.1353	94.0897	93.4597	92.962
2724.92	93.1443	94.0968	93.4672	92.9711
2723.96	93.1534	94.104	93.4749	92.98
2723	93.1625	94.1115	93.4828	92.9886
2722.03	93.1719	94.119	93.4907	92.9974
2721.07	93.1816	94.1268	93.4987	93.0065
2720.1	93.1917	94.1347	93.5067	93.0163
2719.14	93.2022	94.1426	93.5147	93.0265
2718.17	93.2128	94.1507	93.5227	93.037
2717.21	93.2233	94.1588	93.5307	93.0477
2716.25	93.2337	94.1668	93.5387	93.0583
2715.28	93.2441	94.175	93.5466	93.069
2714.32	93.2545	94.1833	93.5546	93.0798
2713.35	93.2647	94.1917	93.5627	93.0908
2712.39	93.2748	94.2002	93.5708	93.102
2711.42	93.2847	94.2088	93.5789	93.1134
2710.46	93.2943	94.2174	93.587	93.1247
2709.5	93.3038	94.2259	93.5952	93.1358
2708.53	93.3135	94.2344	93.6032	93.1466
2707.57	93.3235	94.2427	93.6113	93.1572
2706.6	93.3341	94.251	93.6192	93.1675
2705.64	93.3452	94.259	93.6271	93.1779
2704.67	93.3564	94.2669	93.6348	93.1885
2703.71	93.3674	94.2746	93.6425	93.1992
2702.75	93.3776	94.282	93.6499	93.2099
2701.78	93.3867	94.2891	93.6572	93.2203
2700.82	93.3945	94.296	93.6642	93.23
2699.85	93.4009	94.3026	93.6709	93.2389
2698.89	93.4063	94.3089	93.6772	93.247
2697.93	93.4111	94.3149	93.6833	93.2545
2696.96	93.4156	94.3207	93.6891	93.2617
2696	93.4202	94.3263	93.6946	93.2689
2695.03	93.4248	94.3317	93.6998	93.2762
2694.07	93.4292	94.3369	93.7047	93.2835
2693.1	93.4335	94.3419	93.7092	93.2909
2692.14	93.4378	94.3466	93.7134	93.2983
2691.18	93.4423	94.3512	93.7174	93.3056
2690.21	93.4473	94.3554	93.7211	93.3126
2689.25	93.4527	94.3594	93.7247	93.319
2688.28	93.4582	94.363	93.728	93.3245
2687.32	93.4633	94.3664	93.7311	93.329
2686.35	93.4676	94.3696	93.7339	93.3327
2685.39	93.4707	94.3726	93.7366	93.3357
2684.43	93.473	94.3754	93.7391	93.3382
2683.46	93.4748	94.3781	93.7414	93.3406
2682.5	93.4766	94.3805	93.7436	93.3428
2681.53	93.4789	94.3828	93.7456	93.3451
2680.57	93.4818	94.385	93.7474	93.3478
2679.6	93.4851	94.3869	93.749	93.3509
2678.64	93.4887	94.3886	93.7504	93.3547
2677.68	93.4925	94.39	93.7514	93.3591
2676.71	93.4965	94.3913	93.752	93.3641
2675.75	93.5007	94.3922	93.752	93.3693
2674.78	93.505	94.3925	93.7514	93.3744
2673.82	93.5093	94.3923	93.75	93.379
2672.86	93.5132	94.3912	93.7476	93.3829
2671.89	93.5162	94.3893	93.7442	93.3858
2670.93	93.518	94.3863	93.7397	93.3873
2669.96	93.5182	94.3823	93.7341	93.3868
2669	93.5163	94.3774	93.7274	93.384
2668.03	93.5121	94.3714	93.7195	93.3785
2667.07	93.5054	94.3644	93.7105	93.3705
2666.11	93.4963	94.3565	93.7005	93.3603
2665.14	93.485	94.3477	93.6896	93.3485
2664.18	93.472	94.3381	93.678	93.3357
2663.21	93.4577	94.3279	93.6657	93.3221
2662.25	93.4425	94.3173	93.6531	93.3081
2661.28	93.4268	94.3066	93.6403	93.2936
2660.32	93.4111	94.2961	93.6274	93.2792
2659.36	93.3959	94.2858	93.6147	93.2653
2658.39	93.382	94.276	93.6025	93.2527
2657.43	93.3701	94.267	93.5909	93.2421
2656.46	93.3605	94.2587	93.5802	93.2338
2655.5	93.3534	94.2514	93.5706	93.2278
2654.53	93.3484	94.2451	93.5622	93.2239
2653.57	93.3453	94.2401	93.5552	93.2217
2652.61	93.3438	94.2364	93.5496	93.2207
2651.64	93.3438	94.2339	93.5454	93.2208
2650.68	93.3455	94.2327	93.5427	93.2219
2649.71	93.349	94.2327	93.5413	93.2241
2648.75	93.3544	94.2336	93.5412	93.2276
2647.79	93.3613	94.2353	93.5421	93.2325
2646.82	93.3692	94.2377	93.544	93.2387
2645.86	93.3774	94.2406	93.5466	93.2461
2644.89	93.3854	94.2439	93.5499	93.2542
2643.93	93.393	94.2477	93.5537	93.2626
2642.96	93.4001	94.2518	93.5581	93.2711
2642	93.4069	94.2561	93.5629	93.2797
2641.04	93.4133	94.2607	93.5681	93.2885
2640.07	93.4193	94.2655	93.5736	93.2974
2639.11	93.4244	94.2704	93.5793	93.3062
2638.14	93.4285	94.2754	93.5851	93.3147
2637.18	93.4316	94.2805	93.591	93.3228
2636.21	93.4342	94.2858	93.5968	93.3303
2635.25	93.4371	94.2913	93.6027	93.3378
2634.29	93.4413	94.2971	93.6085	93.3456
2633.32	93.4471	94.3031	93.6144	93.3539
2632.36	93.4548	94.3096	93.6203	93.3629
2631.39	93.4636	94.3163	93.6263	93.3722
2630.43	93.4731	94.3235	93.6324	93.3816
2629.46	93.4826	94.3311	93.6387	93.3908
2628.5	93.4923	94.339	93.6453	93.4
2627.54	93.5023	94.3472	93.6521	93.4095
2626.57	93.513	94.3558	93.6592	93.4195
2625.61	93.5246	94.3646	93.6667	93.4302
2624.64	93.5367	94.3737	93.6746	93.4415
2623.68	93.5486	94.3831	93.6829	93.4534
2622.72	93.56	94.3926	93.6915	93.4653
2621.75	93.5705	94.4021	93.7005	93.4772
2620.79	93.5802	94.4116	93.7097	93.4888
2619.82	93.5895	94.4209	93.719	93.5004
2618.86	93.5988	94.4299	93.7284	93.5121
2617.89	93.6082	94.4389	93.7378	93.5239
2616.93	93.6175	94.4477	93.7472	93.5359
2615.97	93.6265	94.4565	93.7566	93.5474
2615	93.6348	94.4654	93.7659	93.558
2614.04	93.6423	94.4742	93.7753	93.5674
2613.07	93.6492	94.4831	93.7847	93.5754
2612.11	93.656	94.4919	93.794	93.5826
2611.14	93.6631	94.5007	93.8033	93.5896
2610.18	93.6711	94.5095	93.8125	93.5968
2609.22	93.6801	94.5183	93.8215	93.6044
2608.25	93.6899	94.5271	93.8304	93.6122
2607.29	93.7001	94.5359	93.8391	93.62
2606.32	93.7102	94.5447	93.8477	93.6277
2605.36	93.72	94.5534	93.8562	93.6356
2604.39	93.7296	94.5622	93.8649	93.6442
2603.43	93.7393	94.5709	93.8738	93.6536
2602.47	93.7492	94.5795	93.8829	93.6636
2601.5	93.7591	94.588	93.8922	93.6737
2600.54	93.7687	94.5964	93.9017	93.6839
2599.57	93.7777	94.6047	93.9112	93.6942
2598.61	93.7865	94.6128	93.9208	93.7053
2597.64	93.7953	94.6209	93.9303	93.7179
2596.68	93.8048	94.6289	93.9397	93.7319
2595.72	93.8153	94.6368	93.9488	93.7469
2594.75	93.8269	94.6448	93.9576	93.7618
2593.79	93.839	94.6526	93.966	93.7761
2592.82	93.8511	94.6604	93.974	93.7893
2591.86	93.8627	94.6681	93.9816	93.8018
2590.9	93.8734	94.6758	93.9888	93.814
2589.93	93.8832	94.6835	93.9957	93.8262
2588.97	93.8915	94.6912	94.0023	93.8377
2588	93.8981	94.6988	94.0088	93.8478
2587.04	93.9028	94.7065	94.0151	93.8559
2586.07	93.9061	94.7143	94.0214	93.8618
2585.11	93.9087	94.7222	94.0278	93.8659
2584.15	93.9118	94.7302	94.0344	93.869
2583.18	93.9162	94.7383	94.041	93.872
2582.22	93.9223	94.7463	94.0478	93.8753
2581.25	93.9298	94.7542	94.0547	93.8796
2580.29	93.9386	94.7619	94.0618	93.8851
2579.32	93.9484	94.7696	94.0691	93.892
2578.36	93.9593	94.7774	94.0768	93.9003
2577.4	93.9712	94.7852	94.0848	93.9096
2576.43	93.984	94.7931	94.0932	93.9192
2575.47	93.9969	94.8009	94.1017	93.9286
2574.5	94.0091	94.8084	94.1104	93.9377
2573.54	94.0199	94.8154	94.1192	93.9465
2572.57	94.0295	94.8219	94.1279	93.9555
2571.61	94.0384	94.828	94.1367	93.9647
2570.65	94.0471	94.8336	94.1455	93.9735
2569.68	94.0557	94.8391	94.1542	93.9808
2568.72	94.0637	94.8443	94.1627	93.9857
2567.75	94.0705	94.8495	94.171	93.9882
2566.79	94.0757	94.8545	94.1791	93.9893
2565.83	94.0801	94.8593	94.187	93.9906
2564.86	94.0847	94.8639	94.1949	93.9939
2563.9	94.0905	94.868	94.2029	94.0004
2562.93	94.0975	94.8722	94.2111	94.0099
2561.97	94.105	94.8767	94.2193	94.0211
2561	94.1115	94.8817	94.2278	94.0327
2560.04	94.1163	94.8872	94.2364	94.0436
2559.08	94.1196	94.8933	94.2451	94.0534
2558.11	94.1225	94.9	94.2538	94.0627
2557.15	94.1267	94.907	94.2627	94.0722
2556.18	94.1332	94.9141	94.2715	94.0823
2555.22	94.1422	94.9214	94.2801	94.0931
2554.25	94.1524	94.9288	94.2886	94.104
2553.29	94.1625	94.9367	94.2967	94.1144
2552.33	94.171	94.9448	94.3046	94.1237
2551.36	94.1775	94.9532	94.312	94.132
2550.4	94.1824	94.9617	94.3192	94.1395
2549.43	94.1867	94.9701	94.3259	94.147
2548.47	94.1912	94.9781	94.3324	94.155
2547.5	94.1964	94.9853	94.3385	94.1636
2546.54	94.2023	94.9918	94.3445	94.1723
2545.58	94.2083	94.9976	94.3504	94.1802
2544.61	94.2138	95.0028	94.3564	94.1863
2543.65	94.2183	95.0078	94.3626	94.1901
2542.68	94.222	95.0127	94.369	94.1916
2541.72	94.2254	95.0177	94.3758	94.1918
2540.76	94.2295	95.0227	94.3828	94.1919
2539.79	94.2352	95.0277	94.39	94.193
2538.83	94.2431	95.0328	94.3975	94.1959
2537.86	94.2532	95.0381	94.4051	94.2008
2536.9	94.2654	95.0438	94.4128	94.2076
2535.93	94.279	95.05	94.4207	94.2162
2534.97	94.2934	95.0568	94.4287	94.2265
2534.01	94.3083	95.0644	94.4366	94.2385
2533.04	94.3232	95.0725	94.4444	94.2521
2532.08	94.338	95.0807	94.4519	94.2667
2531.11	94.3524	95.0888	94.4591	94.2817
2530.15	94.3661	95.0963	94.4659	94.2961
2529.18	94.3786	95.1032	94.4721	94.3092
2528.22	94.3893	95.1094	94.4779	94.3206
2527.26	94.3977	95.1151	94.4831	94.3299
2526.29	94.4032	95.1203	94.4879	94.3371
2525.33	94.4057	95.1253	94.4924	94.3421
2524.36	94.4059	95.13	94.4966	94.345
2523.4	94.4048	95.1344	94.5006	94.3462
2522.43	94.4039	95.1384	94.5044	94.3463
2521.47	94.4043	95.1421	94.5083	94.3462
2520.51	94.4066	95.1455	94.5121	94.3466
2519.54	94.4108	95.149	94.5162	94.3479
2518.58	94.4162	95.1527	94.5206	94.3503
2517.61	94.4219	95.1568	94.5254	94.3533
2516.65	94.4277	95.1614	94.5306	94.3571
2515.69	94.4334	95.1665	94.5363	94.3619
2514.72	94.4394	95.1722	94.5422	94.368
2513.76	94.4459	95.1785	94.5482	94.3757
2512.79	94.453	95.1855	94.5543	94.3849
2511.83	94.4603	95.1931	94.5603	94.3949
2510.86	94.4675	95.2013	94.5664	94.4044
2509.9	94.4743	95.2101	94.5723	94.4125
2508.94	94.4804	95.2192	94.5782	94.4187
2507.97	94.4857	95.2287	94.5839	94.4233
2507.01	94.4906	95.2381	94.5894	94.4268
2506.04	94.4953	95.2474	94.5945	94.4299
2505.08	94.5005	95.2563	94.5995	94.4333
2504.11	94.5065	95.2645	94.6043	94.4371
2503.15	94.5136	95.2719	94.6092	94.4412
2502.19	94.5219	95.2786	94.6143	94.4456
2501.22	94.5307	95.2844	94.6195	94.4503
2500.26	94.5393	95.2896	94.625	94.4556
2499.29	94.5473	95.2942	94.6305	94.4616
2498.33	94.5546	95.2983	94.6363	94.4685
2497.36	94.5616	95.302	94.6423	94.4763
2496.4	94.569	95.3056	94.6486	94.4849
2495.44	94.5772	95.309	94.6551	94.4939
2494.47	94.5858	95.3123	94.6617	94.5027
2493.51	94.594	95.3155	94.6683	94.5108
2492.54	94.6008	95.3186	94.6747	94.5176
2491.58	94.6057	95.3215	94.6808	94.523
2490.61	94.6087	95.3243	94.6868	94.5272
2489.65	94.6104	95.3271	94.6925	94.5307
2488.69	94.6116	95.33	94.6981	94.5342
2487.72	94.6127	95.3331	94.7035	94.5382
2486.76	94.6141	95.3364	94.7085	94.5428
2485.79	94.6157	95.3401	94.7133	94.5481
2484.83	94.6177	95.3442	94.7177	94.5537
2483.87	94.6202	95.3488	94.7219	94.5594
2482.9	94.6234	95.354	94.7261	94.5651
2481.94	94.6274	95.3596	94.7302	94.571
2480.97	94.6322	95.3657	94.7345	94.5774
2480.01	94.6376	95.3721	94.7386	94.5846
2479.04	94.6434	95.3786	94.7426	94.5927
2478.08	94.6499	95.385	94.7465	94.6018
2477.12	94.6573	95.3913	94.7504	94.6115
2476.15	94.6656	95.3972	94.7543	94.6214
2475.19	94.6746	95.4029	94.7584	94.631
2474.22	94.6834	95.4083	94.7627	94.6399
2473.26	94.6916	95.4133	94.7671	94.648
2472.29	94.6986	95.4179	94.7716	94.6553
2471.33	94.7046	95.4221	94.7759	94.6615
2470.37	94.7099	95.4258	94.78	94.6666
2469.4	94.7151	95.429	94.7837	94.6704
2468.44	94.7202	95.4318	94.787	94.6729
2467.47	94.725	95.4341	94.7898	94.6741
2466.51	94.7289	95.4359	94.7921	94.6742
2465.54	94.7311	95.4374	94.7939	94.6731
2464.58	94.7313	95.4384	94.7951	94.6712
2463.62	94.7291	95.4391	94.796	94.6686
2462.65	94.7246	95.4395	94.7967	94.6656
2461.69	94.7184	95.4398	94.7974	94.6628
2460.72	94.7113	95.4401	94.7983	94.6604
2459.76	94.7046	95.4407	94.7994	94.6585
2458.8	94.6996	95.4417	94.8009	94.6574
2457.83	94.6972	95.4432	94.8028	94.657
2456.87	94.6981	95.4455	94.8052	94.6573
2455.9	94.7021	95.4485	94.8082	94.6582
2454.94	94.7085	95.4524	94.8119	94.6596
2453.97	94.7166	95.4571	94.8163	94.6615
2453.01	94.7257	95.4626	94.8212	94.6637
2452.05	94.7352	95.4688	94.8266	94.6662
2451.08	94.7451	95.4754	94.8324	94.6693
2450.12	94.7553	95.4823	94.8386	94.6735
2449.15	94.7658	95.4894	94.8452	94.6789
2448.19	94.7763	95.4966	94.8523	94.6857
2447.22	94.7859	95.5038	94.8601	94.6934
2446.26	94.7943	95.5109	94.8683	94.701
2445.3	94.801	95.518	94.8771	94.708
2444.33	94.806	95.5252	94.8861	94.7144
2443.37	94.8102	95.5324	94.8952	94.7205
2442.4	94.8142	95.5397	94.9044	94.727
2441.44	94.8189	95.5472	94.9135	94.7346
2440.47	94.8247	95.5549	94.9228	94.743
2439.51	94.8311	95.5628	94.9321	94.7518
2438.55	94.8379	95.5711	94.9415	94.7603
2437.58	94.8442	95.5798	94.9508	94.7685
2436.62	94.8499	95.589	94.9602	94.7765
2435.65	94.8551	95.5985	94.9696	94.785
2434.69	94.8602	95.6083	94.9791	94.7948
2433.73	94.8661	95.6182	94.9887	94.8062
2432.76	94.8734	95.628	94.9985	94.8189
2431.8	94.8824	95.6378	95.0084	94.8324
2430.83	94.893	95.6475	95.0183	94.8459
2429.87	94.9049	95.657	95.0279	94.8591
2428.9	94.9176	95.6664	95.0373	94.8717
2427.94	94.9308	95.6755	95.0464	94.8836
2426.98	94.9441	95.6844	95.0551	94.8949
2426.01	94.9573	95.6929	95.0635	94.9056
2425.05	94.97	95.701	95.0716	94.9155
2424.08	94.9818	95.7085	95.0792	94.9243
2423.12	94.9923	95.7152	95.0863	94.9319
2422.15	95.0013	95.7212	95.0928	94.938
2421.19	95.0088	95.7265	95.0991	94.9426
2420.23	95.0153	95.7311	95.1051	94.9461
2419.26	95.0209	95.7353	95.1113	94.9487
2418.3	95.0257	95.7393	95.1178	94.9506
2417.33	95.0292	95.7434	95.1247	94.9522
2416.37	95.0311	95.7476	95.1321	94.9536
2415.4	95.0315	95.7522	95.14	94.9552
2414.44	95.0312	95.7573	95.1482	94.9578
2413.48	95.0315	95.7631	95.1569	94.962
2412.51	95.0339	95.7697	95.1661	94.9684
2411.55	95.0392	95.7772	95.1756	94.977
2410.58	95.0472	95.7856	95.1856	94.9875
2409.62	95.057	95.7949	95.1958	94.9993
2408.66	95.0673	95.8049	95.2061	95.0118
2407.69	95.0775	95.8153	95.2164	95.0247
2406.73	95.0877	95.8261	95.2266	95.0381
2405.76	95.0985	95.8367	95.2367	95.0517
2404.8	95.1101	95.8469	95.2465	95.0652
2403.83	95.1226	95.8564	95.2559	95.0777
2402.87	95.1352	95.8651	95.2649	95.0882
2401.91	95.1469	95.8729	95.2733	95.0959
2400.94	95.1568	95.88	95.281	95.1008
2399.98	95.1645	95.8863	95.2881	95.1033
2399.01	95.1704	95.892	95.2945	95.1045
2398.05	95.1752	95.8972	95.3003	95.1054
2397.08	95.1796	95.9018	95.3058	95.1068
2396.12	95.1841	95.9059	95.3109	95.1091
2395.16	95.1887	95.9096	95.3158	95.1122
2394.19	95.1933	95.913	95.3207	95.1159
2393.23	95.1976	95.9163	95.3254	95.1204
2392.26	95.2016	95.9195	95.3299	95.1258
2391.3	95.2053	95.9225	95.3337	95.1324
2390.33	95.209	95.9248	95.3366	95.1406
2389.37	95.2126	95.926	95.338	95.15
2388.41	95.2158	95.9254	95.3375	95.1597
2387.44	95.2176	95.9225	95.3348	95.1679
2386.48	95.2164	95.9168	95.3297	95.1725
2385.51	95.2099	95.9082	95.3222	95.1708
2384.55	95.1959	95.8969	95.3125	95.1606
2383.59	95.1722	95.8831	95.3007	95.1404
2382.62	95.1382	95.8672	95.2872	95.1093
2381.66	95.0944	95.8497	95.2724	95.068
2380.69	95.0434	95.8313	95.2568	95.0184
2379.73	94.9885	95.8128	95.2411	94.9638
2378.76	94.9331	95.7953	95.2261	94.9079
2377.8	94.88	95.7801	95.2125	94.854
2376.84	94.8309	95.7684	95.201	94.8051
2375.87	94.7869	95.7611	95.192	94.763
2374.91	94.7498	95.7588	95.1861	94.7292
2373.94	94.7219	95.7616	95.1836	94.7056
2372.98	94.7059	95.7696	95.1846	94.6948
2372.01	94.7033	95.7824	95.1892	94.6996
2371.05	94.7131	95.7993	95.1969	94.7213
2370.09	94.7313	95.8192	95.207	94.7584
2369.12	94.7532	95.8407	95.2187	94.8069
2368.16	94.7751	95.8621	95.2309	94.8617
2367.19	94.7958	95.8817	95.2431	94.9192
2366.23	94.8157	95.8984	95.2548	94.978
2365.26	94.8346	95.9112	95.2655	95.0367
2364.3	94.8504	95.9196	95.2747	95.0913
2363.34	94.8595	95.9232	95.282	95.1357
2362.37	94.86	95.9218	95.2869	95.1638
2361.41	94.8529	95.9155	95.2886	95.1731
2360.44	94.8409	95.9045	95.287	95.1643
2359.48	94.8263	95.8897	95.2819	95.1405
2358.52	94.8108	95.8718	95.2736	95.1063
2357.55	94.796	95.8521	95.2627	95.0672
2356.59	94.7837	95.8318	95.25	95.0282
2355.62	94.7749	95.8127	95.2365	94.9912
2354.66	94.7689	95.7962	95.2228	94.9558
2353.69	94.7641	95.7832	95.2093	94.9212
2352.73	94.7586	95.7741	95.1962	94.8876
2351.77	94.7502	95.7684	95.1835	94.8563
2350.8	94.7386	95.7654	95.1714	94.8297
2349.84	94.7282	95.7642	95.1601	94.8124
2348.87	94.7261	95.7642	95.1499	94.8099
2347.91	94.7361	95.765	95.1409	94.8228
2346.94	94.754	95.7662	95.1328	94.8443
2345.98	94.7715	95.7675	95.1251	94.8647
2345.02	94.7825	95.7685	95.1175	94.878
2344.05	94.7858	95.7686	95.1098	94.8839
2343.09	94.7848	95.7675	95.1023	94.8864
2342.12	94.7839	95.7652	95.095	94.8905
2341.16	94.7855	95.7613	95.0877	94.8987
2340.19	94.7878	95.7555	95.0794	94.909
2339.23	94.7851	95.7472	95.069	94.9144
2338.27	94.7711	95.7355	95.0555	94.9075
2337.3	94.7454	95.7197	95.0384	94.8867
2336.34	94.714	95.6991	95.0173	94.8566
2335.37	94.6832	95.6729	94.9923	94.8231
2334.41	94.655	95.6411	94.9633	94.7875
2333.45	94.6261	95.604	94.93	94.7471
2332.48	94.5913	95.5622	94.8926	94.6978
2331.52	94.5469	95.5168	94.8512	94.6373
2330.55	94.4919	95.4692	94.8069	94.5656
2329.59	94.4292	95.421	94.7613	94.4859
2328.62	94.3632	95.3738	94.7164	94.4029
2327.66	94.2989	95.329	94.6737	94.3218
2326.7	94.2395	95.2884	94.6346	94.2468
2325.73	94.1865	95.2534	94.6002	94.1802
2324.77	94.1405	95.2257	94.5712	94.1235
2323.8	94.1036	95.2063	94.5486	94.0787
2322.84	94.0793	95.1956	94.5331	94.0485
2321.87	94.0721	95.1934	94.5252	94.0363
2320.91	94.0847	95.1992	94.5251	94.0441
2319.95	94.1176	95.2121	94.5326	94.0725
2318.98	94.168	95.231	94.5472	94.1197
2318.02	94.231	95.2552	94.5682	94.1816
2317.05	94.3006	95.2836	94.5947	94.2525
2316.09	94.3713	95.3154	94.6259	94.3266
2315.12	94.4393	95.3496	94.661	94.3984
2314.16	94.502	95.3851	94.6988	94.4645
2313.2	94.5584	95.4205	94.738	94.5232
2312.23	94.6079	95.4548	94.7771	94.5746
2311.27	94.6505	95.4868	94.8147	94.6193
2310.3	94.687	95.5161	94.8496	94.6588
2309.34	94.7191	95.5422	94.8812	94.6941
2308.38	94.7486	95.5654	94.9091	94.7258
2307.41	94.7765	95.586	94.9333	94.7539
2306.45	94.8031	95.6041	94.9541	94.778
2305.48	94.8277	95.6201	94.9716	94.798
2304.52	94.849	95.6338	94.9858	94.8144
2303.55	94.8665	95.6451	94.9965	94.8282
2302.59	94.8804	95.654	95.0036	94.8404
2301.63	94.892	95.66	95.0072	94.8518
2300.66	94.9026	95.663	95.0071	94.8623
2299.7	94.9128	95.6627	95.0038	94.8713
2298.73	94.9221	95.6592	94.9976	94.8776
2297.77	94.9289	95.6525	94.9889	94.88
2296.8	94.9311	95.6432	94.9783	94.8768
2295.84	94.9274	95.6317	94.9662	94.867
2294.88	94.9175	95.6186	94.9532	94.85
2293.91	94.9024	95.6043	94.9399	94.826
2292.95	94.884	95.5894	94.9267	94.7964
2291.98	94.8642	95.5746	94.9143	94.7635
2291.02	94.8448	95.5605	94.9032	94.7303
2290.05	94.8272	95.5479	94.8937	94.6995
2289.09	94.8125	95.5377	94.8863	94.6732
2288.13	94.8023	95.5308	94.8813	94.6532
2287.16	94.7976	95.5278	94.8787	94.6403
2286.2	94.7997	95.5293	94.879	94.6355
2285.23	94.8089	95.5355	94.8822	94.6391
2284.27	94.825	95.5464	94.8886	94.6514
2283.3	94.8472	95.5619	94.8984	94.6719
2282.34	94.8737	95.5815	94.9116	94.6992
2281.38	94.9029	95.6049	94.9281	94.7312
2280.41	94.9325	95.6312	94.9476	94.7658
2279.45	94.961	95.6599	94.9698	94.801
2278.48	94.9872	95.6902	94.9944	94.836
2277.52	95.011	95.7215	95.0209	94.8704
2276.56	95.0329	95.7531	95.049	94.9043
2275.59	95.0535	95.7845	95.0779	94.9373
2274.63	95.0732	95.8151	95.1069	94.9689
2273.66	95.0919	95.844	95.1354	94.9984
2272.7	95.1096	95.8707	95.1626	95.0256
2271.73	95.1267	95.8948	95.1881	95.0513
2270.77	95.1443	95.9161	95.2118	95.0764
2269.81	95.1634	95.9345	95.2339	95.1014
2268.84	95.1842	95.9504	95.2545	95.1258
2267.88	95.2055	95.964	95.2737	95.148
2266.91	95.2252	95.9757	95.2915	95.1661
2265.95	95.2409	95.9858	95.3079	95.1789
2264.98	95.2519	95.9945	95.3231	95.1865
2264.02	95.2588	96.0022	95.3373	95.19
2263.06	95.2642	96.0092	95.3509	95.1913
2262.09	95.2706	96.0156	95.364	95.1922
2261.13	95.2798	96.0218	95.3768	95.1938
2260.16	95.2919	96.0282	95.3891	95.1972
2259.2	95.3059	96.0349	95.4007	95.2028
2258.23	95.3204	96.0422	95.4117	95.2109
2257.27	95.3348	96.0502	95.4219	95.2216
2256.31	95.3493	96.0586	95.4316	95.235
2255.34	95.3644	96.0671	95.4406	95.2507
2254.38	95.3805	96.0753	95.4487	95.2686
2253.41	95.3966	96.0829	95.4558	95.2881
2252.45	95.4112	96.0897	95.4616	95.3079
2251.49	95.4227	96.0958	95.466	95.3257
2250.52	95.4301	96.1011	95.469	95.3388
2249.56	95.4332	96.1056	95.471	95.3451
2248.59	95.4329	96.1092	95.4723	95.3438
2247.63	95.4301	96.112	95.4728	95.3365
2246.66	95.4258	96.1137	95.4727	95.3258
2245.7	95.4207	96.1145	95.4717	95.3143
2244.74	95.4155	96.1146	95.4697	95.3037
2243.77	95.4102	96.1145	95.4667	95.2941
2242.81	95.4051	96.1145	95.4631	95.2848
2241.84	95.3997	96.1153	95.459	95.2759
2240.88	95.394	96.1172	95.4552	95.2684
2239.91	95.3882	96.1208	95.4522	95.2641
2238.95	95.3834	96.1261	95.4503	95.265
2237.99	95.3812	96.1332	95.4499	95.2716
2237.02	95.3835	96.1418	95.4514	95.2835
2236.06	95.3914	96.1517	95.455	95.2987
2235.09	95.4048	96.1625	95.4608	95.3153
2234.13	95.4226	96.1739	95.4693	95.3319
2233.16	95.4432	96.186	95.4804	95.3476
2232.2	95.4646	96.1987	95.4942	95.3627
2231.24	95.4853	96.2121	95.5105	95.3775
2230.27	95.5041	96.2259	95.529	95.3926
2229.31	95.5205	96.2399	95.549	95.4076
2228.34	95.5347	96.2538	95.57	95.4219
2227.38	95.5476	96.267	95.5912	95.4345
2226.41	95.5607	96.2789	95.6121	95.4448
2225.45	95.5747	96.289	95.632	95.4529
2224.49	95.5899	96.2968	95.6507	95.4605
2223.52	95.605	96.3022	95.6676	95.4695
2222.56	95.6184	96.3053	95.6824	95.4817
2221.59	95.6288	96.3063	95.6951	95.4976
2220.63	95.6359	96.3057	95.7056	95.5154
2219.67	95.6403	96.304	95.7139	95.532
2218.7	95.6425	96.3014	95.72	95.5438
2217.74	95.6421	96.2978	95.724	95.548
2216.77	95.6379	96.2934	95.726	95.5439
2215.81	95.6286	96.2885	95.7262	95.5327
2214.84	95.6137	96.2838	95.7248	95.5168
2213.88	95.5943	96.2803	95.7224	95.4988
2212.92	95.5727	96.2787	95.7195	95.4805
2211.95	95.5515	96.2794	95.7166	95.4627
2210.99	95.5328	96.2822	95.714	95.4455
2210.02	95.5183	96.2865	95.7119	95.43
2209.06	95.5094	96.292	95.71	95.4184
2208.09	95.5076	96.2981	95.7082	95.4137
2207.13	95.5142	96.3044	95.7063	95.4186
2206.17	95.5294	96.3104	95.7042	95.4335
2205.2	95.5516	96.3156	95.7021	95.456
2204.24	95.5771	96.3192	95.7002	95.4807
2203.27	95.6013	96.3207	95.6986	95.5016
2202.31	95.6196	96.3196	95.6974	95.514
2201.34	95.6292	96.3159	95.6965	95.5159
2200.38	95.6288	96.3095	95.6955	95.5078
2199.42	95.6192	96.2999	95.6937	95.4917
2198.45	95.6026	96.287	95.6911	95.4694
2197.49	95.5823	96.2709	95.6875	95.4424
2196.52	95.5626	96.2522	95.6836	95.4124
2195.56	95.5471	96.2325	95.6806	95.3817
2194.6	95.5382	96.2139	95.6797	95.3538
2193.63	95.5353	96.1984	95.6815	95.332
2192.67	95.5363	96.1877	95.6863	95.3188
2191.7	95.5389	96.1826	95.6939	95.3148
2190.74	95.5438	96.1833	95.7039	95.3198
2189.77	95.5547	96.1899	95.7166	95.3331
2188.81	95.5771	96.2023	95.7324	95.355
2187.85	95.614	96.2205	95.7522	95.3859
2186.88	95.663	96.2444	95.7762	95.4253
2185.92	95.7156	96.2736	95.8036	95.4713
2184.95	95.762	96.3071	95.8329	95.5206
2183.99	95.7962	96.3435	95.8617	95.5706
2183.02	95.8205	96.3812	95.8883	95.6211
2182.06	95.844	96.4181	95.9112	95.6738
2181.1	95.8776	96.4521	95.9298	95.7303
2180.13	95.9269	96.4812	95.9434	95.7898
2179.17	95.9879	96.504	95.951	95.8469
2178.2	96.0487	96.5195	95.9516	95.8923
2177.24	96.0949	96.5274	95.9441	95.9166
2176.27	96.1169	96.5279	95.9282	95.9137
2175.31	96.1135	96.5213	95.905	95.8835
2174.35	96.0909	96.508	95.8767	95.8316
2173.38	96.0576	96.4893	95.8469	95.7661
2172.42	96.0195	96.4677	95.8199	95.6939
2171.45	95.9765	96.4474	95.7999	95.618
2170.49	95.9236	96.434	95.7903	95.5374
2169.53	95.8557	96.4326	95.794	95.4504
2168.56	95.7737	96.4471	95.8125	95.3595
2167.6	95.6887	96.4795	95.8471	95.2761
2166.63	95.6226	96.5302	95.8983	95.2211
2165.67	95.6029	96.5989	95.9657	95.2202
2164.7	95.6524	96.6848	96.0484	95.294
2163.74	95.7779	96.7866	96.1444	95.4468
2162.78	95.9652	96.9025	96.2509	95.6617
2161.81	96.1873	97.0293	96.3647	95.9084
2160.85	96.4178	97.1628	96.4829	96.1582
2159.88	96.6416	97.2978	96.6026	96.395
2158.92	96.8545	97.4293	96.7217	96.6155
2157.95	97.0568	97.5528	96.8382	96.8226
2156.99	97.2441	97.6642	96.9495	97.0156
2156.03	97.4032	97.7597	97.0525	97.1841
2155.06	97.5141	97.8366	97.1437	97.3092
2154.1	97.5588	97.8935	97.2202	97.3717
2153.13	97.5332	97.9306	97.2804	97.3646
2152.17	97.4524	97.9492	97.3237	97.2996
2151.2	97.3439	97.951	97.3508	97.2028
2150.24	97.2345	97.938	97.3629	97.1017
2149.28	97.1406	97.9124	97.3617	97.0155
2148.31	97.0676	97.8769	97.3494	96.952
2147.35	97.0139	97.8349	97.3283	96.9102
2146.38	96.9761	97.7908	97.3014	96.8851
2145.42	96.952	97.749	97.2722	96.8716
2144.46	96.9408	97.7128	97.2443	96.8669
2143.49	96.9418	97.6835	97.2204	96.8705
2142.53	96.9527	97.6609	97.2022	96.8828
2141.56	96.9696	97.6437	97.1897	96.9028
2140.6	96.9877	97.6307	97.1815	96.9275
2139.63	97.003	97.6207	97.1756	96.951
2138.67	97.0132	97.6127	97.1691	96.9675
2137.71	97.0174	97.6056	97.16	96.9728
2136.74	97.0156	97.5978	97.1466	96.9659
2135.78	97.0079	97.5874	97.128	96.9484
2134.81	96.9935	97.5727	97.1042	96.9232
2133.85	96.9714	97.5522	97.0753	96.8919
2132.88	96.9402	97.5255	97.0411	96.8541
2131.92	96.8994	97.4927	97.0017	96.8082
2130.96	96.8493	97.4544	96.9568	96.7534
2129.99	96.7909	97.411	96.9064	96.6907
2129.03	96.7257	97.3629	96.8509	96.6229
2128.06	96.6551	97.3101	96.7908	96.5541
2127.1	96.5809	97.2527	96.727	96.4871
2126.13	96.5051	97.1913	96.6602	96.4231
2125.17	96.4301	97.1269	96.5914	96.3619
2124.21	96.3583	97.061	96.5215	96.3024
2123.24	96.2914	96.9952	96.4516	96.2439
2122.28	96.2297	96.9309	96.3831	96.186
2121.31	96.1725	96.8693	96.3172	96.1288
2120.35	96.1188	96.8112	96.2553	96.0723
2119.39	96.0682	96.7573	96.1985	96.0166
2118.42	96.021	96.7083	96.1477	95.9625
2117.46	95.9782	96.6647	96.1036	95.911
2116.49	95.941	96.6268	96.0663	95.8635
2115.53	95.9099	96.5942	96.0354	95.8208
2114.56	95.885	96.5666	96.0103	95.7837
2113.6	95.866	96.5432	95.9903	95.7523
2112.64	95.8527	96.5239	95.975	95.7271
2111.67	95.8446	96.5087	95.964	95.7085
2110.71	95.8412	96.4977	95.9572	95.6973
2109.74	95.8414	96.4912	95.9547	95.6937
2108.78	95.8441	96.4888	95.9565	95.6966
2107.81	95.8481	96.4902	95.9623	95.704
2106.85	95.8526	96.4948	95.9719	95.7131
2105.89	95.8575	96.5021	95.9848	95.722
2104.92	95.8637	96.5116	96.0006	95.7306
2103.96	95.8727	96.5231	96.0188	95.7406
2102.99	95.887	96.5366	96.0388	95.7554
2102.03	95.9089	96.5519	96.0599	95.7775
2101.06	95.9394	96.5687	96.0811	95.8074
2100.1	95.978	96.5867	96.1015	95.8428
2099.14	96.0214	96.6052	96.1203	95.8796
2098.17	96.0651	96.6232	96.137	95.9132
2097.21	96.1047	96.6393	96.1511	95.9408
2096.24	96.1371	96.652	96.1624	95.9618
2095.28	96.1607	96.6604	96.1706	95.9773
2094.32	96.1751	96.6638	96.1753	95.9886
2093.35	96.18	96.6627	96.1762	95.9956
2092.39	96.1745	96.658	96.1731	95.997
2091.42	96.1576	96.6505	96.166	95.9906
2090.46	96.1292	96.641	96.1549	95.9747
2089.49	96.0909	96.6297	96.1404	95.9497
2088.53	96.0462	96.6168	96.1227	95.9179
2087.57	96	96.6025	96.1023	95.8831
2086.6	95.9571	96.5874	96.0798	95.8495
2085.64	95.9213	96.5724	96.0557	95.8203
2084.67	95.8948	96.5585	96.0309	95.7972
2083.71	95.8777	96.5462	96.006	95.78
2082.74	95.8687	96.5357	95.9817	95.7674
2081.78	95.8652	96.5269	95.9587	95.7576
2080.82	95.8642	96.5196	95.9374	95.7494
2079.85	95.8634	96.5137	95.9184	95.7433
2078.89	95.8619	96.5093	95.9019	95.7402
2077.92	95.8592	96.5066	95.8883	95.7411
2076.96	95.8554	96.5058	95.8775	95.7456
[truncated: 1,740 more rows]
